# Supplementary material for: Parallel evolution of picobirnaviruses from distinct ancestral origins
Source: Microbiol Spectr. 2023 Oct 27;11(6):e02693-23. doi: 10.1128/spectrum.02693-23 (PMC10714727; doi:10.1128/spectrum.02693-23)
Supplement: Table S5 — Data set A sequences of PBVs. [file spectrum.02693-23-s0002.xlsx]

## Sheet: Sheet1
TableS5. Dataset A sequences of PBVs
Accession no.	Segment	Year of collection
KY120184	RdRp	2009
KY120188	RdRp	2009
KY120187	RdRp	2009
KY120193	RdRp	2009
KY120183	RdRp	2009
KY120190	RdRp	2009
KY120186	RdRp	2009
KY120192	RdRp	2009
KU892530	RdRp	2010
KY502865	RdRp	2008
KY502986	RdRp	2008
KY502985	RdRp	2008
AB517739	RdRp	2008
MG010911	RdRp	2011
KX374477	RdRp	2013
MK378845	RdRp	2004
MH933809	RdRp	2014
MH933813	RdRp	2014
MH933820	RdRp	2014
KY120182	RdRp	2009
KY120191	RdRp	2009
KY928708	RdRp	2013
MN563298	RdRp	2017
MH933812	RdRp	2014
MH933833	RdRp	2014
MH933825	RdRp	2014
AB517733	RdRp	2007
MK378876	RdRp	2004
MH933802	RdRp	2014
KY120185	RdRp	2009
KY120189	RdRp	2009
KY120194	RdRp	2009
KM573800	RdRp	2013
KY928738	RdRp	2013
JQ776552	RdRp	2008
NC_034161	RdRp	2008
KU729759	RdRp	2008
KU729755	RdRp	2008
KU729756	RdRp	2008
KU729764	RdRp	2009
KU729761	RdRp	2009
KU729767	RdRp	2009
KJ663816	RdRp	2013
KR827414	RdRp	2012
KY120179	RdRp	2012
MG003341	RdRp	2015
MK378834	RdRp	2004
MK378843	RdRp	2004
AB517732	RdRp	2007
MN871976	RdRp	2018
AB517736	RdRp	2007
MH933818	RdRp	2014
KR902505	RdRp	2012
MK378865	RdRp	2017
MG003339	RdRp	2015
MN692671	RdRp	2017
KY120172	RdRp	2012
KY120181	RdRp	2012
KY120174	RdRp	2012
KY120176	RdRp	2012
MK521923	RdRp	2017
KM573807	RdRp	2013
KM573798	RdRp	2013
KY120170	RdRp	2012
MK378860	RdRp	2017
MT847007	RdRp	2014
KM573802	RdRp	2013
LC338004	RdRp	2013
MK378844	RdRp	2017
MK378867	RdRp	2017
KM573801	RdRp	2013
LC338003	RdRp	2013
KY053141	RdRp	2015
NC_034452	RdRp	2015
KY053143	RdRp	2015
KY053140	RdRp	2015
KY053142	RdRp	2015
KY214432	RdRp	2015
MK378835	RdRp	2017
MG571903	RdRp	2015
MT129752	RdRp	2015
KY928716	RdRp	2013
KY928717	RdRp	2013
JF755420	RdRp	2008
MN563301	RdRp	2017
KY928715	RdRp	2013
MG003340	RdRp	2015
MG846404	RdRp	2015
MK378859	RdRp	2017
KY928714	RdRp	2013
MH327934	RdRp	2011
NC_040439	RdRp	2011
MF416391	RdRp	2014
JF755419	RdRp	2008
LC110353	RdRp	2015
MF416389	RdRp	2015
MT150089	RdRp	2018
KY855428	RdRp	2013
KY928702	RdRp	2013
KF823810	RdRp	2013
KY214431	RdRp	2015
MG190029	RdRp	2014
NC_040753	RdRp	2014
MT847011	RdRp	2014
MN563296	RdRp	2017
MN563297	RdRp	2017
MN563299	RdRp	2017
KY399057	RdRp	2015
NC_035206	RdRp	2015
MG846403	RdRp	2015
KY502855	RdRp	2015
KY502968	RdRp	2015
KY502969	RdRp	2015
MG010916	RdRp	2011
MH933806	RdRp	2014
KM254162	RdRp	2013
MF071281	RdRp	2014
KY928711	RdRp	2013
KY928707	RdRp	2013
KT934307	RdRp	2015
KY928700	RdRp	2013
KT934308	RdRp	2015
KM573803	RdRp	2013
MT847002	RdRp	2014
KY928694	RdRp	2013
KY928722	RdRp	2013
KY928689	RdRp	2013
KY502852	RdRp	2015
KY502963	RdRp	2015
KY502962	RdRp	2015
MG010913	RdRp	2011
MN563300	RdRp	2017
KF861773	RdRp	2004
NC_029802	RdRp	2004
HM070240	RdRp	2010
MG846409	RdRp	2015
MG846412	RdRp	2015
KM254161	RdRp	2013
MG846401	RdRp	2015
MN563295	RdRp	2017
MG846407	RdRp	2015
MH453878	RdRp	2012
MH412924	RdRp	2017
MG846408	RdRp	2015
MH453875	RdRp	2012
KY928713	RdRp	2013
KF823811	RdRp	2013
MG846411	RdRp	2015
MT847004	RdRp	2014
KP941111	RdRp	2014
MG003334	RdRp	2016
MT129742	RdRp	2017
KY928710	RdRp	2013
KY502867	RdRp	2015
KY502992	RdRp	2015
KY502990	RdRp	2015
KY502991	RdRp	2015
KY120180	RdRp	2012
MG846402	RdRp	2015
MT129749	RdRp	2015
KM573806	RdRp	2013
KM573799	RdRp	2013
KY214430	RdRp	2015
MG010905	RdRp	2011
LC338005	RdRp	2013
LC338006	RdRp	2013
KY503020	RdRp	2015
MH933811	RdRp	2014
AB517735	RdRp	2007
MH933808	RdRp	2014
MG010910	RdRp	2011
MK378856	RdRp	2017
KY120173	RdRp	2012
KY502853	RdRp	2015
KY502964	RdRp	2015
KY502965	RdRp	2015
KY502966	RdRp	2015
MH933801	RdRp	2014
AB517731	RdRp	2007
LC338002	RdRp	2013
KR106195	RdRp	2012
KU729762	RdRp	2009
KU729763	RdRp	2009
KJ495690	RdRp	2011
KU729768	RdRp	2010
KU729757	RdRp	2008
KU729765	RdRp	2009
KU729766	RdRp	2009
AB517734	RdRp	2007
MH933814	RdRp	2014
MH933807	RdRp	2014
GU968924	RdRp	2007
MG010907	RdRp	2011
MH933817	RdRp	2014
MH933823	RdRp	2014
KC692366	RdRp	2012
MK204418	RdRp	2017
MH933805	RdRp	2014
MK305310	RdRp	2018
KY120171	RdRp	2012
MG846405	RdRp	2015
MK378869	RdRp	2017
MG010919	RdRp	2011
MT847010	RdRp	2014
KU729758	RdRp	2008
KU729760	RdRp	2008
MT847003	RdRp	2014
OL875341	RdRp	2019
OL875342	RdRp	2019
KM285234	RdRp	2009
MN145873	RdRp	2018
OL875343	RdRp	2019
KM285233	RdRp	2009
OL875344	RdRp	2019
OL875346	RdRp	2019
OL875345	RdRp	2019
OL875347	RdRp	2019
MT341487	RdRp	2018
OL875348	RdRp	2019
OL875350	RdRp	2019
OL875349	RdRp	2019
KY855430	RdRp	2013
KY855431	RdRp	2013
MK521922	RdRp	2017
OL875331	RdRp	2019
OL875337	RdRp	2019
OL875330	RdRp	2019
OL875333	RdRp	2019
OL875339	RdRp	2019
OL875340	RdRp	2019
OL875335	RdRp	2019
KY502862	RdRp	2015
KY502979	RdRp	2015
KY502978	RdRp	2015
KX374478	RdRp	2013
MK378866	RdRp	2017
MG010906	RdRp	2011
MH933835	RdRp	2014
KM254164	RdRp	2013
MG010915	RdRp	2011
MT847012	RdRp	2014
KY502851	RdRp	2015
KY928712	RdRp	2013
MT847008	RdRp	2014
KU729769	RdRp	2010
KX374476	RdRp	2015
KY928718	RdRp	2013
KY120175	RdRp	2012
KY120177	RdRp	2012
MG821233	RdRp	2015
KY502872	RdRp	2015
KY503001	RdRp	2015
KY928693	RdRp	2013
JQ710506	RdRp	2002
JQ710507	RdRp	2002
KR827413	RdRp	2012
KR827412	RdRp	2012
MK521926	RdRp	2017
MT847000	RdRp	2014
MT847006	RdRp	2014
MG010909	RdRp	2011
KY502850	RdRp	2015
KY502961	RdRp	2015
KY928691	RdRp	2013
KY928696	RdRp	2013
KY502874	RdRp	2015
MG010920	RdRp	2011
KY928719	RdRp	2013
KY928720	RdRp	2013
GQ221268	RdRp	2005
MT129743	RdRp	2017
MT129753	RdRp	2017
KY928692	RdRp	2013
KY928723	RdRp	2013
KR902502	RdRp	2012
AB517738	RdRp	2007
KF792838	RdRp	2012
KJ663814	RdRp	2013
KM573808	RdRp	2013
KM573809	RdRp	2013
KR902503	RdRp	2012
KR902507	RdRp	2012
KR827415	RdRp	2013
KR827416	RdRp	2013
KR827417	RdRp	2014
KR827418	RdRp	2013
KP984805	RdRp	2012
KU892529	RdRp	2010
KT984499	RdRp	2014
KY174983	RdRp	2012
KY120178	RdRp	2012
KY502854	RdRp	2015
KY502856	RdRp	2015
MG010904	RdRp	2011
MG010908	RdRp	2011
MG010912	RdRp	2011
MG010917	RdRp	2011
MG010921	RdRp	2011
KY502967	RdRp	2015
KY502970	RdRp	2015
KY502980	RdRp	2015
KY502993	RdRp	2015
KY502994	RdRp	2015
KY502996	RdRp	2015
KY502998	RdRp	2015
KY502999	RdRp	2015
KY503009	RdRp	2015
KY503010	RdRp	2015
KY502863	RdRp	2015
KY502868	RdRp	2015
KY502869	RdRp	2015
KY502870	RdRp	2015
KY502871	RdRp	2015
KY502875	RdRp	2015
KY502876	RdRp	2015
KY502879	RdRp	2015
KY855429	RdRp	2013
KY928685	RdRp	2013
KY928686	RdRp	2013
KY928687	RdRp	2013
KY928688	RdRp	2013
KY928690	RdRp	2013
KY928695	RdRp	2013
KY928697	RdRp	2013
KY928698	RdRp	2013
KY928699	RdRp	2013
KY928701	RdRp	2013
KY928703	RdRp	2013
KY928704	RdRp	2013
KY928706	RdRp	2013
KY928709	RdRp	2013
KY928724	RdRp	2013
KY928725	RdRp	2013
KY928726	RdRp	2013
KY928727	RdRp	2013
KY928728	RdRp	2013
KY928729	RdRp	2013
KY928730	RdRp	2013
KY928731	RdRp	2013
KY928732	RdRp	2013
KY928733	RdRp	2013
KY928735	RdRp	2013
KY928736	RdRp	2013
KY928737	RdRp	2013
MF416390	RdRp	2014
MG571907	RdRp	2015
MG846406	RdRp	2015
MG846410	RdRp	2015
LC338007	RdRp	2013
LC338008	RdRp	2013
LC338009	RdRp	2013
MH933803	RdRp	2014
MH933804	RdRp	2014
MH933810	RdRp	2014
MH933815	RdRp	2014
MH933819	RdRp	2014
MH933821	RdRp	2014
MH933822	RdRp	2014
MH933824	RdRp	2014
MH933830	RdRp	2014
MH933831	RdRp	2014
MH933832	RdRp	2014
MH933834	RdRp	2014
MK378851	RdRp	2017
MK378868	RdRp	2017
MK378870	RdRp	2017
MK521919	RdRp	2017
MK521920	RdRp	2016
MK521921	RdRp	2017
MK521924	RdRp	2016
MK521925	RdRp	2016
MK064212	RdRp	2016
MK204395	RdRp	2017
MT846991	RdRp	2014
MT847001	RdRp	2014
MT847005	RdRp	2014
OL875351	RdRp	2019
GQ915026	RdRp	2004
AB517737	RdRp	2007
KM573804	RdRp	2013
KM573805	RdRp	2013
KU892528	RdRp	2010
MG010918	RdRp	2011
KY502982	RdRp	2015
KY502987	RdRp	2015
KY502988	RdRp	2015
KY502989	RdRp	2015
KY503004	RdRp	2015
KY503005	RdRp	2015
KY502864	RdRp	2015
KY502866	RdRp	2015
KY502873	RdRp	2015
KY928683	RdRp	2013
KY928684	RdRp	2013
KY928705	RdRp	2013
KY928721	RdRp	2013
KY928734	RdRp	2013
MH933836	RdRp	2014
MH933839	RdRp	2014
MH933841	RdRp	2014
MK064213	RdRp	2016
MN563302	RdRp	2017
MT129744	RdRp	2017
MT129745	RdRp	2017
MT129746	RdRp	2017
MT129747	RdRp	2017
MT129748	RdRp	2017
MT129750	RdRp	2017
MT129751	RdRp	2017
MT847009	RdRp	2014
