# Supplementary material for: Parallel evolution of picobirnaviruses from distinct ancestral origins
Source: Microbiol Spectr. 2023 Oct 27;11(6):e02693-23. doi: 10.1128/spectrum.02693-23 (PMC10714727; doi:10.1128/spectrum.02693-23)
Supplement: Table S6 — Data set B sequences of PBVs. [file spectrum.02693-23-s0003.xlsx]

## Sheet: Sheet1
TableS6. Dataset B sequences of PBVs
Accession no.	Segment	Year of collection
KY928992	Capsid	2013
KY929008	Capsid	2013
KY928880	Capsid	2013
KY928965	Capsid	2013
KY928793	Capsid	2013
KY928874	Capsid	2013
KY928938	Capsid	2013
KY928987	Capsid	2013
KY928807	Capsid	2013
KY928966	Capsid	2013
KY928848	Capsid	2013
KY928955	Capsid	2013
KY929005	Capsid	2013
KY855430	Capsid	2013
KY855431	Capsid	2013
KY502847	Capsid	2015
KY502953	Capsid	2015
KY928758	Capsid	2013
KY928939	Capsid	2013
KM573794	Capsid	2013
KY928823	Capsid	2013
KM573797	Capsid	2013
MG846395	Capsid	2015
LC338000	Capsid	2013
KY928790	Capsid	2013
KY928963	Capsid	2013
KY928799	Capsid	2013
KY928930	Capsid	2013
KY928952	Capsid	2013
KY855428	Capsid	2013
KY928881	Capsid	2013
KY929011	Capsid	2013
MT846993	Capsid	2014
MT846997	Capsid	2014
KY214429	Capsid	2015
KY928921	Capsid	2013
KY928981	Capsid	2013
KY928756	Capsid	2013
KY928792	Capsid	2013
KY928891	Capsid	2013
KY928942	Capsid	2013
KY928788	Capsid	2013
MG010888	Capsid	2011
KY928920	Capsid	2013
KY928945	Capsid	2013
KY929001	Capsid	2013
KY928974	Capsid	2013
KY928893	Capsid	2013
KY928898	Capsid	2013
KY928775	Capsid	2013
KY928832	Capsid	2013
MG010890	Capsid	2011
KY928782	Capsid	2013
KF861770	Capsid	2004
KF861772	Capsid	2004
KF861771	Capsid	2004
MK378829	Capsid	2004
MK378842	Capsid	2004
MK378864	Capsid	2004
MG846396	Capsid	2015
MG846397	Capsid	2015
MG846393	Capsid	2015
KY928811	Capsid	2013
KY928821	Capsid	2013
KY928831	Capsid	2013
KY928869	Capsid	2013
KY928762	Capsid	2013
KY928998	Capsid	2013
KY928842	Capsid	2013
MT846995	Capsid	2014
KY928764	Capsid	2013
KY928975	Capsid	2013
KY928997	Capsid	2013
KY928908	Capsid	2013
KY928816	Capsid	2013
KY928905	Capsid	2013
KY928801	Capsid	2013
KY928984	Capsid	2013
KY928846	Capsid	2013
KY928894	Capsid	2013
KM573778	Capsid	2013
KY502858	Capsid	2015
KY502973	Capsid	2015
KY502972	Capsid	2015
KY928765	Capsid	2013
KY928979	Capsid	2013
MG010885	Capsid	2011
MT846994	Capsid	2014
KY928907	Capsid	2013
KY928983	Capsid	2013
KY928767	Capsid	2013
KY928896	Capsid	2013
KY928948	Capsid	2013
KY928949	Capsid	2013
KY928910	Capsid	2013
KY928917	Capsid	2013
KY928941	Capsid	2013
KU892527	Capsid	2010
KY928817	Capsid	2013
KY928862	Capsid	2013
KY928850	Capsid	2013
KY928904	Capsid	2013
KY929012	Capsid	2013
KY928906	Capsid	2013
KY928993	Capsid	2013
KY928783	Capsid	2013
KY928852	Capsid	2013
KY928867	Capsid	2013
KY928870	Capsid	2013
KY928982	Capsid	2013
MT846992	Capsid	2014
KY928883	Capsid	2013
KY929009	Capsid	2013
KY928825	Capsid	2013
KY928933	Capsid	2013
KY502836	Capsid	2015
KY928815	Capsid	2013
KY928909	Capsid	2013
KY928946	Capsid	2013
KY929010	Capsid	2013
KY928950	Capsid	2013
KY928787	Capsid	2013
KY502946	Capsid	2015
KY502844	Capsid	2015
MH425582	Capsid	2013
KY928837	Capsid	2013
KU729753	Capsid	2009
KU729754	Capsid	2008
KU729752	Capsid	2009
KY928900	Capsid	2013
MG846400	Capsid	2015
KY928999	Capsid	2013
KY928761	Capsid	2013
KY928759	Capsid	2013
KY928796	Capsid	2013
KY928886	Capsid	2013
KY928875	Capsid	2013
KY928744	Capsid	2013
KY928779	Capsid	2013
KY928769	Capsid	2013
KY928814	Capsid	2013
KY928804	Capsid	2013
KY502840	Capsid	2015
MH453876	Capsid	2012
KY928748	Capsid	2013
KY928768	Capsid	2013
KY928778	Capsid	2013
KY928795	Capsid	2013
KY928812	Capsid	2013
KY928985	Capsid	2013
KU729749	Capsid	2008
KU729750	Capsid	2009
KU729751	Capsid	2009
KY214426	Capsid	2015
MH327933	Capsid	2011
NC_040438	Capsid	2011
LC337997	Capsid	2013
KT934309	Capsid	2015
KT934310	Capsid	2015
KY502835	Capsid	2015
KY928771	Capsid	2013
KY928780	Capsid	2013
KM573787	Capsid	2013
KY928743	Capsid	2013
KY928986	Capsid	2013
KY928947	Capsid	2013
MT846996	Capsid	2014
KY928843	Capsid	2013
KY928849	Capsid	2013
KY928932	Capsid	2013
KY928971	Capsid	2013
KY928752	Capsid	2013
KY928858	Capsid	2013
KY928882	Capsid	2013
KY928895	Capsid	2013
KY928957	Capsid	2013
KY928899	Capsid	2013
KY928968	Capsid	2013
KY928861	Capsid	2013
KM573780	Capsid	2013
LC337996	Capsid	2013
KM573790	Capsid	2013
KY928833	Capsid	2013
KY928798	Capsid	2013
KY928835	Capsid	2013
MG010896	Capsid	2011
KY928841	Capsid	2013
KY928772	Capsid	2013
KY928964	Capsid	2013
KR902502	Capsid	2012
KY928923	Capsid	2013
KY502842	Capsid	2015
KY502944	Capsid	2015
KY502943	Capsid	2015
MG010894	Capsid	2011
MH425583	Capsid	2013
KM573795	Capsid	2013
MG190028	Capsid	2014
NC_040752	Capsid	2014
KY928794	Capsid	2013
KR902504	Capsid	2012
KY855429	Capsid	2013
KY928943	Capsid	2013
KM573782	Capsid	2013
KM573784	Capsid	2013
KM573783	Capsid	2013
KY928928	Capsid	2013
KY928800	Capsid	2013
KY502843	Capsid	2015
KM573785	Capsid	2013
KY174982	Capsid	2012
KY928808	Capsid	2013
KY928827	Capsid	2013
KY928803	Capsid	2013
KY928860	Capsid	2013
KY928740	Capsid	2013
KY928934	Capsid	2013
MG010895	Capsid	2011
KY928802	Capsid	2013
KY928958	Capsid	2013
KY928960	Capsid	2013
KY928959	Capsid	2013
KY928755	Capsid	2013
KY928839	Capsid	2013
KY928897	Capsid	2013
KY928776	Capsid	2013
KY928929	Capsid	2013
KY928805	Capsid	2013
LC110352	Capsid	2015
KY928936	Capsid	2013
KY928961	Capsid	2013
KY928996	Capsid	2013
KY928884	Capsid	2013
KY929000	Capsid	2013
KY928749	Capsid	2013
KY928885	Capsid	2013
KY928967	Capsid	2013
KY928889	Capsid	2013
KY928969	Capsid	2013
KY928786	Capsid	2013
MK305309	Capsid	2018
MG010891	Capsid	2011
MG010893	Capsid	2011
KU892525	Capsid	2010
KF861768	Capsid	2004
NC_029801	Capsid	2004
MG846399	Capsid	2015
MG846398	Capsid	2015
KY928931	Capsid	2013
KU892526	Capsid	2010
KR902508	Capsid	2012
KY502841	Capsid	2015
KY928820	Capsid	2013
KY928937	Capsid	2013
KY502857	Capsid	2015
KY928914	Capsid	2013
LC337998	Capsid	2013
MK204396	Capsid	2017
MG010886	Capsid	2011
KY928806	Capsid	2013
KY929002	Capsid	2013
KY928924	Capsid	2013
KJ663815	Capsid	2013
KY928903	Capsid	2013
KY928962	Capsid	2013
KY928927	Capsid	2013
MT846991	Capsid	2014
KY928922	Capsid	2013
KY928853	Capsid	2013
KY929007	Capsid	2013
KY928865	Capsid	2013
KY928813	Capsid	2013
KY928951	Capsid	2013
KY928859	Capsid	2013
KY928757	Capsid	2013
KM573786	Capsid	2013
KY928840	Capsid	2013
KY502849	Capsid	2015
KY928824	Capsid	2013
KY928935	Capsid	2013
KY928995	Capsid	2013
KY928766	Capsid	2013
KY928856	Capsid	2013
KY928857	Capsid	2013
KY214427	Capsid	2015
KY928956	Capsid	2013
KY928781	Capsid	2013
KY928977	Capsid	2013
KY928754	Capsid	2013
KY928978	Capsid	2013
KY928791	Capsid	2013
KY928954	Capsid	2013
KY928864	Capsid	2013
KY928887	Capsid	2013
KY928912	Capsid	2013
MK204399	Capsid	2017
KM573788	Capsid	2013
KU892524	Capsid	2010
KY928784	Capsid	2013
KY502839	Capsid	2015
KY928741	Capsid	2013
KY928753	Capsid	2013
KY928888	Capsid	2013
KY928845	Capsid	2013
KY928876	Capsid	2013
KY928915	Capsid	2013
KY928739	Capsid	2013
KY928877	Capsid	2013
KY928809	Capsid	2013
KM573792	Capsid	2013
KY502845	Capsid	2015
KY502948	Capsid	2015
KY502947	Capsid	2015
KY928854	Capsid	2013
KY928789	Capsid	2013
KY928797	Capsid	2013
KY928826	Capsid	2013
MH425581	Capsid	2013
KY929006	Capsid	2013
KY928855	Capsid	2013
KY502937	Capsid	2015
MT846998	Capsid	2014
MT846999	Capsid	2014
LC337994	Capsid	2013
KY502859	Capsid	2015
KY502975	Capsid	2015
KY928830	Capsid	2013
KY928879	Capsid	2013
KY929003	Capsid	2013
KY928871	Capsid	2013
KY928773	Capsid	2013
KY928818	Capsid	2013
KY928944	Capsid	2013
KY928810	Capsid	2013
KY928774	Capsid	2013
KY928828	Capsid	2013
KY928913	Capsid	2013
KY928890	Capsid	2013
KY928919	Capsid	2013
KY502878	Capsid	2015
KY503014	Capsid	2015
KM573791	Capsid	2013
KY928742	Capsid	2013
KY928844	Capsid	2013
KY928953	Capsid	2013
MG010889	Capsid	2011
MG010892	Capsid	2011
KC692367	Capsid	2012
MK204419	Capsid	2017
KY502846	Capsid	2015
KY502952	Capsid	2015
KY502951	Capsid	2015
KU729747	Capsid	2009
KU729748	Capsid	2009
KY928751	Capsid	2013
KY928989	Capsid	2013
MH425579	Capsid	2013
KM573796	Capsid	2013
KY928750	Capsid	2013
KY502860	Capsid	2015
KY502977	Capsid	2015
KY928902	Capsid	2013
KY928916	Capsid	2013
KY502838	Capsid	2015
KY502935	Capsid	2015
KY928747	Capsid	2013
KY928868	Capsid	2013
KY928926	Capsid	2013
KY928911	Capsid	2013
KY928976	Capsid	2013
KY928745	Capsid	2013
KY928851	Capsid	2013
KY928991	Capsid	2013
KY928994	Capsid	2013
KR902506	Capsid	2012
KY928836	Capsid	2013
KM573779	Capsid	2013
KY928777	Capsid	2013
KY928988	Capsid	2013
KY928822	Capsid	2013
KM573789	Capsid	2013
KY928973	Capsid	2013
KY928972	Capsid	2013
LC337995	Capsid	2013
KY928872	Capsid	2013
KY928863	Capsid	2013
KY928873	Capsid	2013
KY928901	Capsid	2013
KJ495689	Capsid	2011
KY928980	Capsid	2013
MH453877	Capsid	2012
KY928763	Capsid	2013
KY928918	Capsid	2013
KY502837	Capsid	2015
KY502932	Capsid	2015
KY502848	Capsid	2015
KY214428	Capsid	2015
KM573781	Capsid	2013
MG846392	Capsid	2015
MG010898	Capsid	2011
MN692670	Capsid	2017
KY928760	Capsid	2013
KY928770	Capsid	2013
KY928834	Capsid	2013
KY928878	Capsid	2013
KY928866	Capsid	2013
KY928829	Capsid	2013
KY928746	Capsid	2013
KY928925	Capsid	2013
KY928785	Capsid	2013
KY928819	Capsid	2013
KY928838	Capsid	2013
KY928892	Capsid	2013
KY928970	Capsid	2013
KY928940	Capsid	2013
JQ776551	Capsid	2005
NC_034160	Capsid	2008
KU729746	Capsid	2008
MG010887	Capsid	2011
MH425580	Capsid	2013
OL875303	Capsid	2019
OL875304	Capsid	2019
OL875305	Capsid	2019
OL875306	Capsid	2019
OL875307	Capsid	2019
OL875308	Capsid	2019
OL875309	Capsid	2016
OL875310	Capsid	2018
OL875311	Capsid	2018
OL875312	Capsid	2018
OL875313	Capsid	2019
OL875314	Capsid	2019
OL875315	Capsid	2019
OL875316	Capsid	2019
OL875317	Capsid	2019
OL875318	Capsid	2019
OL875319	Capsid	2019
OL875320	Capsid	2019
OL875321	Capsid	2019
OL875322	Capsid	2019
OL875323	Capsid	2019
OL875324	Capsid	2019
OL875325	Capsid	2019
