# Supplementary material for: Parallel evolution of picobirnaviruses from distinct ancestral origins
Source: Microbiol Spectr. 2023 Oct 27;11(6):e02693-23. doi: 10.1128/spectrum.02693-23 (PMC10714727; doi:10.1128/spectrum.02693-23)
Supplement: Table S7 — Data set C sequences of RdRp segment for dsRNA viruses. [file spectrum.02693-23-s0004.xlsx]

## Sheet: Table
TableS7. Dataset C sequences of RdRp segment for dsRNA viruses
ID	Kingdom	Phylum	Class	Order	Family	Species
AKC57301	Orthornavirae	Pisuviricota	Duplopiviricetes	Durnavirales	Amalgaviridae	Amalgavirus
AAL13168	Orthornavirae				Birnaviridae	Entomobirnavirus
AAL13168	Orthornavirae				Birnaviridae	Entomobirnavirus
AAL13168	Orthornavirae				Birnaviridae	Entomobirnavirus
AAL13168	Orthornavirae				Birnaviridae	Entomobirnavirus
NP_690806	Orthornavirae				Birnaviridae	Entomobirnavirus
AAB68518	Orthornavirae				Birnaviridae	Avibirnavirus
AAK69714	Orthornavirae				Birnaviridae	Avibirnavirus
AAN52493	Orthornavirae				Birnaviridae	Avibirnavirus
ABG91143	Orthornavirae				Birnaviridae	Avibirnavirus
ABW04872	Orthornavirae				Birnaviridae	Avibirnavirus
ACV66327	Orthornavirae				Birnaviridae	Avibirnavirus
AFN80484	Orthornavirae				Birnaviridae	Avibirnavirus
AKU89586	Orthornavirae				Birnaviridae	Avibirnavirus
ANY27962	Orthornavirae				Birnaviridae	Avibirnavirus
BAA23207	Orthornavirae				Birnaviridae	Avibirnavirus
CDP32876	Orthornavirae				Birnaviridae	Avibirnavirus
2YIA	Orthornavirae				Birnaviridae	Aquabirnavirus
2YIB	Orthornavirae				Birnaviridae	Aquabirnavirus
AAM89503	Orthornavirae				Birnaviridae	Aquabirnavirus
AAN04570	Orthornavirae				Birnaviridae	Aquabirnavirus
AAQ75362	Orthornavirae				Birnaviridae	Aquabirnavirus
AAV48841	Orthornavirae				Birnaviridae	Aquabirnavirus
AAV48846	Orthornavirae				Birnaviridae	Aquabirnavirus
ALF95249	Orthornavirae				Birnaviridae	Aquabirnavirus
ALF95253	Orthornavirae				Birnaviridae	Aquabirnavirus
ANY30126	Orthornavirae				Birnaviridae	Aquabirnavirus
ACT79255	Orthornavirae	Duplornaviricota	Chrymotiviricetes	Ghabrivirales	Chrysoviridae	Chrysovirus
ACT79257	Orthornavirae	Duplornaviricota	Chrymotiviricetes	Ghabrivirales	Chrysoviridae	Chrysovirus
ADG21213	Orthornavirae	Duplornaviricota	Chrymotiviricetes	Ghabrivirales	Chrysoviridae	Chrysovirus
AGZ84312	Orthornavirae	Duplornaviricota	Chrymotiviricetes	Ghabrivirales	Chrysoviridae	Chrysovirus
AKU48197	Orthornavirae	Duplornaviricota	Chrymotiviricetes	Ghabrivirales	Chrysoviridae	Chrysovirus
BAJ15133	Orthornavirae	Duplornaviricota	Chrymotiviricetes	Ghabrivirales	Chrysoviridae	Chrysovirus
CAG77602	Orthornavirae	Duplornaviricota	Chrymotiviricetes	Ghabrivirales	Chrysoviridae	Chrysovirus
CAH03664	Orthornavirae	Duplornaviricota	Chrymotiviricetes	Ghabrivirales	Chrysoviridae	Chrysovirus
YP_009337840	Orthornavirae	Duplornaviricota	Chrymotiviricetes	Ghabrivirales	Chrysoviridae	Chrysovirus
YP_392482	Orthornavirae	Duplornaviricota	Chrymotiviricetes	Ghabrivirales	Chrysoviridae	Chrysovirus
AAX39023	Orthornavirae	Pisuviricota	Duplopiviricetes	Durnavirales	Partitiviridae	Alphapartitivirus
ABN71234	Orthornavirae	Pisuviricota	Duplopiviricetes	Durnavirales	Partitiviridae	Alphapartitivirus
ABN71237	Orthornavirae	Pisuviricota	Duplopiviricetes	Durnavirales	Partitiviridae	Alphapartitivirus
ABN71239	Orthornavirae	Pisuviricota	Duplopiviricetes	Durnavirales	Partitiviridae	Alphapartitivirus
ABN71241	Orthornavirae	Pisuviricota	Duplopiviricetes	Durnavirales	Partitiviridae	Alphapartitivirus
ACA81389	Orthornavirae	Pisuviricota	Duplopiviricetes	Durnavirales	Partitiviridae	Alphapartitivirus
AVM41706	Orthornavirae	Pisuviricota	Duplopiviricetes	Durnavirales	Partitiviridae	Alphapartitivirus
BAD32677	Orthornavirae	Pisuviricota	Duplopiviricetes	Durnavirales	Partitiviridae	Alphapartitivirus
BAD32678	Orthornavirae	Pisuviricota	Duplopiviricetes	Durnavirales	Partitiviridae	Alphapartitivirus
BAH56481	Orthornavirae	Pisuviricota	Duplopiviricetes	Durnavirales	Partitiviridae	Alphapartitivirus
BAM78602	Orthornavirae	Pisuviricota	Duplopiviricetes	Durnavirales	Partitiviridae	Alphapartitivirus
CAG77604	Orthornavirae	Pisuviricota	Duplopiviricetes	Durnavirales	Partitiviridae	Alphapartitivirus
CAH03668	Orthornavirae	Pisuviricota	Duplopiviricetes	Durnavirales	Partitiviridae	Alphapartitivirus
CAQ53729	Orthornavirae	Pisuviricota	Duplopiviricetes	Durnavirales	Partitiviridae	Alphapartitivirus
YP_002308574	Orthornavirae	Pisuviricota	Duplopiviricetes	Durnavirales	Partitiviridae	Alphapartitivirus
YP_007419077	Orthornavirae	Pisuviricota	Duplopiviricetes	Durnavirales	Partitiviridae	Alphapartitivirus
YP_138537	Orthornavirae	Pisuviricota	Duplopiviricetes	Durnavirales	Partitiviridae	Alphapartitivirus
YP_272124	Orthornavirae	Pisuviricota	Duplopiviricetes	Durnavirales	Partitiviridae	Alphapartitivirus
AAF22160	Orthornavirae	Pisuviricota	Duplopiviricetes	Durnavirales	Partitiviridae	Betapartitivirus
AAP79988	Orthornavirae	Pisuviricota	Duplopiviricetes	Durnavirales	Partitiviridae	Betapartitivirus
AAP86639	Orthornavirae	Pisuviricota	Duplopiviricetes	Durnavirales	Partitiviridae	Betapartitivirus
ACX43952	Orthornavirae	Pisuviricota	Duplopiviricetes	Durnavirales	Partitiviridae	Betapartitivirus
AHA82537	Orthornavirae	Pisuviricota	Duplopiviricetes	Durnavirales	Partitiviridae	Betapartitivirus
AHA82538	Orthornavirae	Pisuviricota	Duplopiviricetes	Durnavirales	Partitiviridae	Betapartitivirus
AQS27950	Orthornavirae	Pisuviricota	Duplopiviricetes	Durnavirales	Partitiviridae	Betapartitivirus
AST13828	Orthornavirae	Pisuviricota	Duplopiviricetes	Durnavirales	Partitiviridae	Betapartitivirus
BAT24479	Orthornavirae	Pisuviricota	Duplopiviricetes	Durnavirales	Partitiviridae	Betapartitivirus
NP_620659	Orthornavirae	Pisuviricota	Duplopiviricetes	Durnavirales	Partitiviridae	Betapartitivirus
YP_001911122	Orthornavirae	Pisuviricota	Duplopiviricetes	Durnavirales	Partitiviridae	Betapartitivirus
YP_009177606	Orthornavirae	Pisuviricota	Duplopiviricetes	Durnavirales	Partitiviridae	Betapartitivirus
AAC47805	Orthornavirae	Pisuviricota	Duplopiviricetes	Durnavirales	Partitiviridae	Cryspovirus
ARS33771	Orthornavirae	Pisuviricota	Duplopiviricetes	Durnavirales	Partitiviridae	Cryspovirus
BAU19313	Orthornavirae	Pisuviricota	Duplopiviricetes	Durnavirales	Partitiviridae	Cryspovirus
BAU19314	Orthornavirae	Pisuviricota	Duplopiviricetes	Durnavirales	Partitiviridae	Cryspovirus
BAU19315	Orthornavirae	Pisuviricota	Duplopiviricetes	Durnavirales	Partitiviridae	Cryspovirus
BAU19316	Orthornavirae	Pisuviricota	Duplopiviricetes	Durnavirales	Partitiviridae	Cryspovirus
BAU19317	Orthornavirae	Pisuviricota	Duplopiviricetes	Durnavirales	Partitiviridae	Cryspovirus
BAU19318	Orthornavirae	Pisuviricota	Duplopiviricetes	Durnavirales	Partitiviridae	Cryspovirus
BAU19319	Orthornavirae	Pisuviricota	Duplopiviricetes	Durnavirales	Partitiviridae	Cryspovirus
BAU19320	Orthornavirae	Pisuviricota	Duplopiviricetes	Durnavirales	Partitiviridae	Cryspovirus
BAU19321	Orthornavirae	Pisuviricota	Duplopiviricetes	Durnavirales	Partitiviridae	Cryspovirus
BAU19322	Orthornavirae	Pisuviricota	Duplopiviricetes	Durnavirales	Partitiviridae	Cryspovirus
BAU19323	Orthornavirae	Pisuviricota	Duplopiviricetes	Durnavirales	Partitiviridae	Cryspovirus
BAU19324	Orthornavirae	Pisuviricota	Duplopiviricetes	Durnavirales	Partitiviridae	Cryspovirus
BAU19325	Orthornavirae	Pisuviricota	Duplopiviricetes	Durnavirales	Partitiviridae	Cryspovirus
BAU19326	Orthornavirae	Pisuviricota	Duplopiviricetes	Durnavirales	Partitiviridae	Cryspovirus
BAU19327	Orthornavirae	Pisuviricota	Duplopiviricetes	Durnavirales	Partitiviridae	Cryspovirus
BAU19328	Orthornavirae	Pisuviricota	Duplopiviricetes	Durnavirales	Partitiviridae	Cryspovirus
BAU19329	Orthornavirae	Pisuviricota	Duplopiviricetes	Durnavirales	Partitiviridae	Cryspovirus
BAU19330	Orthornavirae	Pisuviricota	Duplopiviricetes	Durnavirales	Partitiviridae	Cryspovirus
BAU19331	Orthornavirae	Pisuviricota	Duplopiviricetes	Durnavirales	Partitiviridae	Cryspovirus
BAU19332	Orthornavirae	Pisuviricota	Duplopiviricetes	Durnavirales	Partitiviridae	Cryspovirus
BAU19333	Orthornavirae	Pisuviricota	Duplopiviricetes	Durnavirales	Partitiviridae	Cryspovirus
BAU19334	Orthornavirae	Pisuviricota	Duplopiviricetes	Durnavirales	Partitiviridae	Cryspovirus
BAU19335	Orthornavirae	Pisuviricota	Duplopiviricetes	Durnavirales	Partitiviridae	Cryspovirus
BAU19336	Orthornavirae	Pisuviricota	Duplopiviricetes	Durnavirales	Partitiviridae	Cryspovirus
sp_O15925	Orthornavirae	Pisuviricota	Duplopiviricetes	Durnavirales	Partitiviridae	Cryspovirus
sp_O57044	Orthornavirae	Duplornaviricota	Chrymotiviricetes	Ghabrivirales	Totiviridae	Victorivirus
ADP24757	Orthornavirae	Pisuviricota	Duplopiviricetes	Durnavirales	Partitiviridae	Deltapartitivirus
ASU63844	Orthornavirae	Pisuviricota	Duplopiviricetes	Durnavirales	Partitiviridae	Deltapartitivirus
ASU87378	Orthornavirae	Pisuviricota	Duplopiviricetes	Durnavirales	Partitiviridae	Deltapartitivirus
AVL84362	Orthornavirae	Pisuviricota	Duplopiviricetes	Durnavirales	Partitiviridae	Deltapartitivirus
AVL84364	Orthornavirae	Pisuviricota	Duplopiviricetes	Durnavirales	Partitiviridae	Deltapartitivirus
BAV93048	Orthornavirae	Pisuviricota	Duplopiviricetes	Durnavirales	Partitiviridae	Deltapartitivirus
CBW77436	Orthornavirae	Pisuviricota	Duplopiviricetes	Durnavirales	Partitiviridae	Deltapartitivirus
YP_004429258	Orthornavirae	Pisuviricota	Duplopiviricetes	Durnavirales	Partitiviridae	Deltapartitivirus
BBC77402	Orthornavirae	Pisuviricota	Duplopiviricetes	Durnavirales	Partitiviridae	Gammapartitivirus
CAJ01909	Orthornavirae	Pisuviricota	Duplopiviricetes	Durnavirales	Partitiviridae	Gammapartitivirus
CAJ31886	Orthornavirae	Pisuviricota	Duplopiviricetes	Durnavirales	Partitiviridae	Gammapartitivirus
NP_659027	Orthornavirae	Pisuviricota	Duplopiviricetes	Durnavirales	Partitiviridae	Gammapartitivirus
AAM12240	Orthornavirae	Pisuviricota	Duplopiviricetes	Durnavirales	Partitiviridae	Gammapartitivirus
AB517731	Orthornavirae	Pisuviricota	Duplopiviricetes	Durnavirales	Picobirnaviridae	PBV-R1
AB517732	Orthornavirae	Pisuviricota	Duplopiviricetes	Durnavirales	Picobirnaviridae	PBV-R1
AB517733	Orthornavirae	Pisuviricota	Duplopiviricetes	Durnavirales	Picobirnaviridae	PBV-R1
AB517734	Orthornavirae	Pisuviricota	Duplopiviricetes	Durnavirales	Picobirnaviridae	PBV-R1
AB517735	Orthornavirae	Pisuviricota	Duplopiviricetes	Durnavirales	Picobirnaviridae	PBV-R1
AB517736	Orthornavirae	Pisuviricota	Duplopiviricetes	Durnavirales	Picobirnaviridae	PBV-R1
AB517737	Orthornavirae	Pisuviricota	Duplopiviricetes	Durnavirales	Picobirnaviridae	PBV-R3
AB517738	Orthornavirae	Pisuviricota	Duplopiviricetes	Durnavirales	Picobirnaviridae	PBV-R2
AB517739	Orthornavirae	Pisuviricota	Duplopiviricetes	Durnavirales	Picobirnaviridae	PBV-R1
APG78169	Orthornavirae	Pisuviricota	Duplopiviricetes	Durnavirales	Picobirnaviridae	PBV-Like
APG78170	Orthornavirae	Pisuviricota	Duplopiviricetes	Durnavirales	Picobirnaviridae	PBV-Like
APG78172	Orthornavirae	Pisuviricota	Duplopiviricetes	Durnavirales	Picobirnaviridae	PBV-Like
APG78174	Orthornavirae	Pisuviricota	Duplopiviricetes	Durnavirales	Picobirnaviridae	PBV-Like
APG78190	Orthornavirae	Pisuviricota	Duplopiviricetes	Durnavirales	Picobirnaviridae	PBV-Like
APG78198	Orthornavirae	Pisuviricota	Duplopiviricetes	Durnavirales	Picobirnaviridae	PBV-Like
APG78268	Orthornavirae	Pisuviricota	Duplopiviricetes	Durnavirales	Picobirnaviridae	PBV-Like
APG78271	Orthornavirae	Pisuviricota	Duplopiviricetes	Durnavirales	Picobirnaviridae	PBV-Like
AWV66963	Orthornavirae	Pisuviricota	Duplopiviricetes	Durnavirales	Picobirnaviridae	PBV-Like
AWV66964	Orthornavirae	Pisuviricota	Duplopiviricetes	Durnavirales	Picobirnaviridae	PBV-Like
AWV66965	Orthornavirae	Pisuviricota	Duplopiviricetes	Durnavirales	Picobirnaviridae	PBV-Like
BAU79482	Orthornavirae	Pisuviricota	Duplopiviricetes	Durnavirales	Picobirnaviridae	PBV-Like
GQ221268	Orthornavirae	Pisuviricota	Duplopiviricetes	Durnavirales	Picobirnaviridae	PBV-R1
GQ915026	Orthornavirae	Pisuviricota	Duplopiviricetes	Durnavirales	Picobirnaviridae	PBV-R3
GU968924	Orthornavirae	Pisuviricota	Duplopiviricetes	Durnavirales	Picobirnaviridae	PBV-R1
HM070240	Orthornavirae	Pisuviricota	Duplopiviricetes	Durnavirales	Picobirnaviridae	PBV-R1
JF755419	Orthornavirae	Pisuviricota	Duplopiviricetes	Durnavirales	Picobirnaviridae	PBV-R1
JF755420	Orthornavirae	Pisuviricota	Duplopiviricetes	Durnavirales	Picobirnaviridae	PBV-R1
JQ710506	Orthornavirae	Pisuviricota	Duplopiviricetes	Durnavirales	Picobirnaviridae	PBV-R1
JQ710507	Orthornavirae	Pisuviricota	Duplopiviricetes	Durnavirales	Picobirnaviridae	PBV-R1
JQ776552	Orthornavirae	Pisuviricota	Duplopiviricetes	Durnavirales	Picobirnaviridae	PBV-R1
KC692366	Orthornavirae	Pisuviricota	Duplopiviricetes	Durnavirales	Picobirnaviridae	PBV-R1
KF792838	Orthornavirae	Pisuviricota	Duplopiviricetes	Durnavirales	Picobirnaviridae	PBV-R2
KF823810	Orthornavirae	Pisuviricota	Duplopiviricetes	Durnavirales	Picobirnaviridae	PBV-R1
KF823811	Orthornavirae	Pisuviricota	Duplopiviricetes	Durnavirales	Picobirnaviridae	PBV-R1
KF861773	Orthornavirae	Pisuviricota	Duplopiviricetes	Durnavirales	Picobirnaviridae	PBV-R1
KJ495690	Orthornavirae	Pisuviricota	Duplopiviricetes	Durnavirales	Picobirnaviridae	PBV-R1
KJ663814	Orthornavirae	Pisuviricota	Duplopiviricetes	Durnavirales	Picobirnaviridae	PBV-R2
KJ663816	Orthornavirae	Pisuviricota	Duplopiviricetes	Durnavirales	Picobirnaviridae	PBV-R1
KM254161	Orthornavirae	Pisuviricota	Duplopiviricetes	Durnavirales	Picobirnaviridae	PBV-R1
KM254162	Orthornavirae	Pisuviricota	Duplopiviricetes	Durnavirales	Picobirnaviridae	PBV-R1
KM254164	Orthornavirae	Pisuviricota	Duplopiviricetes	Durnavirales	Picobirnaviridae	PBV-R1
KM285233	Orthornavirae	Pisuviricota	Duplopiviricetes	Durnavirales	Picobirnaviridae	PBV-R1
KM285234	Orthornavirae	Pisuviricota	Duplopiviricetes	Durnavirales	Picobirnaviridae	PBV-R1
KM573798	Orthornavirae	Pisuviricota	Duplopiviricetes	Durnavirales	Picobirnaviridae	PBV-R1
KM573799	Orthornavirae	Pisuviricota	Duplopiviricetes	Durnavirales	Picobirnaviridae	PBV-R1
KM573800	Orthornavirae	Pisuviricota	Duplopiviricetes	Durnavirales	Picobirnaviridae	PBV-R1
KM573801	Orthornavirae	Pisuviricota	Duplopiviricetes	Durnavirales	Picobirnaviridae	PBV-R1
KM573802	Orthornavirae	Pisuviricota	Duplopiviricetes	Durnavirales	Picobirnaviridae	PBV-R1
KM573803	Orthornavirae	Pisuviricota	Duplopiviricetes	Durnavirales	Picobirnaviridae	PBV-R1
KM573804	Orthornavirae	Pisuviricota	Duplopiviricetes	Durnavirales	Picobirnaviridae	PBV-R3
KM573805	Orthornavirae	Pisuviricota	Duplopiviricetes	Durnavirales	Picobirnaviridae	PBV-R3
KM573806	Orthornavirae	Pisuviricota	Duplopiviricetes	Durnavirales	Picobirnaviridae	PBV-R1
KM573807	Orthornavirae	Pisuviricota	Duplopiviricetes	Durnavirales	Picobirnaviridae	PBV-R1
KM573808	Orthornavirae	Pisuviricota	Duplopiviricetes	Durnavirales	Picobirnaviridae	PBV-R2
KM573809	Orthornavirae	Pisuviricota	Duplopiviricetes	Durnavirales	Picobirnaviridae	PBV-R2
KP941111	Orthornavirae	Pisuviricota	Duplopiviricetes	Durnavirales	Picobirnaviridae	PBV-R1
KP984805	Orthornavirae	Pisuviricota	Duplopiviricetes	Durnavirales	Picobirnaviridae	PBV-R2
KR106195	Orthornavirae	Pisuviricota	Duplopiviricetes	Durnavirales	Picobirnaviridae	PBV-R1
KR827412	Orthornavirae	Pisuviricota	Duplopiviricetes	Durnavirales	Picobirnaviridae	PBV-R1
KR827413	Orthornavirae	Pisuviricota	Duplopiviricetes	Durnavirales	Picobirnaviridae	PBV-R1
KR827414	Orthornavirae	Pisuviricota	Duplopiviricetes	Durnavirales	Picobirnaviridae	PBV-R1
KR827415	Orthornavirae	Pisuviricota	Duplopiviricetes	Durnavirales	Picobirnaviridae	PBV-R2
KR827416	Orthornavirae	Pisuviricota	Duplopiviricetes	Durnavirales	Picobirnaviridae	PBV-R2
KR827417	Orthornavirae	Pisuviricota	Duplopiviricetes	Durnavirales	Picobirnaviridae	PBV-R2
KR827418	Orthornavirae	Pisuviricota	Duplopiviricetes	Durnavirales	Picobirnaviridae	PBV-R2
KR902502	Orthornavirae	Pisuviricota	Duplopiviricetes	Durnavirales	Picobirnaviridae	PBV-R1
KR902503	Orthornavirae	Pisuviricota	Duplopiviricetes	Durnavirales	Picobirnaviridae	PBV-R2
KR902505	Orthornavirae	Pisuviricota	Duplopiviricetes	Durnavirales	Picobirnaviridae	PBV-R1
KR902507	Orthornavirae	Pisuviricota	Duplopiviricetes	Durnavirales	Picobirnaviridae	PBV-R2
KT934307	Orthornavirae	Pisuviricota	Duplopiviricetes	Durnavirales	Picobirnaviridae	PBV-R1
KT934308	Orthornavirae	Pisuviricota	Duplopiviricetes	Durnavirales	Picobirnaviridae	PBV-R1
KT984499	Orthornavirae	Pisuviricota	Duplopiviricetes	Durnavirales	Picobirnaviridae	PBV-R2
KU729755	Orthornavirae	Pisuviricota	Duplopiviricetes	Durnavirales	Picobirnaviridae	PBV-R1
KU729756	Orthornavirae	Pisuviricota	Duplopiviricetes	Durnavirales	Picobirnaviridae	PBV-R1
KU729757	Orthornavirae	Pisuviricota	Duplopiviricetes	Durnavirales	Picobirnaviridae	PBV-R1
KU729758	Orthornavirae	Pisuviricota	Duplopiviricetes	Durnavirales	Picobirnaviridae	PBV-R1
KU729759	Orthornavirae	Pisuviricota	Duplopiviricetes	Durnavirales	Picobirnaviridae	PBV-R1
KU729760	Orthornavirae	Pisuviricota	Duplopiviricetes	Durnavirales	Picobirnaviridae	PBV-R1
KU729761	Orthornavirae	Pisuviricota	Duplopiviricetes	Durnavirales	Picobirnaviridae	PBV-R1
KU729762	Orthornavirae	Pisuviricota	Duplopiviricetes	Durnavirales	Picobirnaviridae	PBV-R1
KU729763	Orthornavirae	Pisuviricota	Duplopiviricetes	Durnavirales	Picobirnaviridae	PBV-R1
KU729764	Orthornavirae	Pisuviricota	Duplopiviricetes	Durnavirales	Picobirnaviridae	PBV-R1
KU729765	Orthornavirae	Pisuviricota	Duplopiviricetes	Durnavirales	Picobirnaviridae	PBV-R1
KU729766	Orthornavirae	Pisuviricota	Duplopiviricetes	Durnavirales	Picobirnaviridae	PBV-R1
KU729767	Orthornavirae	Pisuviricota	Duplopiviricetes	Durnavirales	Picobirnaviridae	PBV-R1
KU729768	Orthornavirae	Pisuviricota	Duplopiviricetes	Durnavirales	Picobirnaviridae	PBV-R1
KU729769	Orthornavirae	Pisuviricota	Duplopiviricetes	Durnavirales	Picobirnaviridae	PBV-R1
KU892528	Orthornavirae	Pisuviricota	Duplopiviricetes	Durnavirales	Picobirnaviridae	PBV-R3
KU892529	Orthornavirae	Pisuviricota	Duplopiviricetes	Durnavirales	Picobirnaviridae	PBV-R2
KU892530	Orthornavirae	Pisuviricota	Duplopiviricetes	Durnavirales	Picobirnaviridae	PBV-R1
KX374476	Orthornavirae	Pisuviricota	Duplopiviricetes	Durnavirales	Picobirnaviridae	PBV-R1
KX374477	Orthornavirae	Pisuviricota	Duplopiviricetes	Durnavirales	Picobirnaviridae	PBV-R1
KX374478	Orthornavirae	Pisuviricota	Duplopiviricetes	Durnavirales	Picobirnaviridae	PBV-R1
KY053140	Orthornavirae	Pisuviricota	Duplopiviricetes	Durnavirales	Picobirnaviridae	PBV-R1
KY053141	Orthornavirae	Pisuviricota	Duplopiviricetes	Durnavirales	Picobirnaviridae	PBV-R1
KY053142	Orthornavirae	Pisuviricota	Duplopiviricetes	Durnavirales	Picobirnaviridae	PBV-R1
KY053143	Orthornavirae	Pisuviricota	Duplopiviricetes	Durnavirales	Picobirnaviridae	PBV-R1
KY120170	Orthornavirae	Pisuviricota	Duplopiviricetes	Durnavirales	Picobirnaviridae	PBV-R1
KY120171	Orthornavirae	Pisuviricota	Duplopiviricetes	Durnavirales	Picobirnaviridae	PBV-R1
KY120172	Orthornavirae	Pisuviricota	Duplopiviricetes	Durnavirales	Picobirnaviridae	PBV-R1
KY120173	Orthornavirae	Pisuviricota	Duplopiviricetes	Durnavirales	Picobirnaviridae	PBV-R1
KY120174	Orthornavirae	Pisuviricota	Duplopiviricetes	Durnavirales	Picobirnaviridae	PBV-R1
KY120175	Orthornavirae	Pisuviricota	Duplopiviricetes	Durnavirales	Picobirnaviridae	PBV-R1
KY120176	Orthornavirae	Pisuviricota	Duplopiviricetes	Durnavirales	Picobirnaviridae	PBV-R1
KY120177	Orthornavirae	Pisuviricota	Duplopiviricetes	Durnavirales	Picobirnaviridae	PBV-R1
KY120178	Orthornavirae	Pisuviricota	Duplopiviricetes	Durnavirales	Picobirnaviridae	PBV-R2
KY120179	Orthornavirae	Pisuviricota	Duplopiviricetes	Durnavirales	Picobirnaviridae	PBV-R1
KY120180	Orthornavirae	Pisuviricota	Duplopiviricetes	Durnavirales	Picobirnaviridae	PBV-R1
KY120181	Orthornavirae	Pisuviricota	Duplopiviricetes	Durnavirales	Picobirnaviridae	PBV-R1
KY120182	Orthornavirae	Pisuviricota	Duplopiviricetes	Durnavirales	Picobirnaviridae	PBV-R1
KY120183	Orthornavirae	Pisuviricota	Duplopiviricetes	Durnavirales	Picobirnaviridae	PBV-R1
KY120184	Orthornavirae	Pisuviricota	Duplopiviricetes	Durnavirales	Picobirnaviridae	PBV-R1
KY120185	Orthornavirae	Pisuviricota	Duplopiviricetes	Durnavirales	Picobirnaviridae	PBV-R1
KY120186	Orthornavirae	Pisuviricota	Duplopiviricetes	Durnavirales	Picobirnaviridae	PBV-R1
KY120187	Orthornavirae	Pisuviricota	Duplopiviricetes	Durnavirales	Picobirnaviridae	PBV-R1
KY120188	Orthornavirae	Pisuviricota	Duplopiviricetes	Durnavirales	Picobirnaviridae	PBV-R1
KY120189	Orthornavirae	Pisuviricota	Duplopiviricetes	Durnavirales	Picobirnaviridae	PBV-R1
KY120190	Orthornavirae	Pisuviricota	Duplopiviricetes	Durnavirales	Picobirnaviridae	PBV-R1
KY120191	Orthornavirae	Pisuviricota	Duplopiviricetes	Durnavirales	Picobirnaviridae	PBV-R1
KY120192	Orthornavirae	Pisuviricota	Duplopiviricetes	Durnavirales	Picobirnaviridae	PBV-R1
KY120193	Orthornavirae	Pisuviricota	Duplopiviricetes	Durnavirales	Picobirnaviridae	PBV-R1
KY120194	Orthornavirae	Pisuviricota	Duplopiviricetes	Durnavirales	Picobirnaviridae	PBV-R1
KY174983	Orthornavirae	Pisuviricota	Duplopiviricetes	Durnavirales	Picobirnaviridae	PBV-R2
KY214430	Orthornavirae	Pisuviricota	Duplopiviricetes	Durnavirales	Picobirnaviridae	PBV-R1
KY214431	Orthornavirae	Pisuviricota	Duplopiviricetes	Durnavirales	Picobirnaviridae	PBV-R1
KY214432	Orthornavirae	Pisuviricota	Duplopiviricetes	Durnavirales	Picobirnaviridae	PBV-R1
KY399057	Orthornavirae	Pisuviricota	Duplopiviricetes	Durnavirales	Picobirnaviridae	PBV-R1
KY502850	Orthornavirae	Pisuviricota	Duplopiviricetes	Durnavirales	Picobirnaviridae	PBV-R1
KY502851	Orthornavirae	Pisuviricota	Duplopiviricetes	Durnavirales	Picobirnaviridae	PBV-R1
KY502852	Orthornavirae	Pisuviricota	Duplopiviricetes	Durnavirales	Picobirnaviridae	PBV-R1
KY502853	Orthornavirae	Pisuviricota	Duplopiviricetes	Durnavirales	Picobirnaviridae	PBV-R1
KY502854	Orthornavirae	Pisuviricota	Duplopiviricetes	Durnavirales	Picobirnaviridae	PBV-R2
KY502855	Orthornavirae	Pisuviricota	Duplopiviricetes	Durnavirales	Picobirnaviridae	PBV-R1
KY502856	Orthornavirae	Pisuviricota	Duplopiviricetes	Durnavirales	Picobirnaviridae	PBV-R2
KY502862	Orthornavirae	Pisuviricota	Duplopiviricetes	Durnavirales	Picobirnaviridae	PBV-R1
KY502863	Orthornavirae	Pisuviricota	Duplopiviricetes	Durnavirales	Picobirnaviridae	PBV-R2
KY502864	Orthornavirae	Pisuviricota	Duplopiviricetes	Durnavirales	Picobirnaviridae	PBV-R3
KY502865	Orthornavirae	Pisuviricota	Duplopiviricetes	Durnavirales	Picobirnaviridae	PBV-R1
KY502866	Orthornavirae	Pisuviricota	Duplopiviricetes	Durnavirales	Picobirnaviridae	PBV-R3
KY502867	Orthornavirae	Pisuviricota	Duplopiviricetes	Durnavirales	Picobirnaviridae	PBV-R1
KY502868	Orthornavirae	Pisuviricota	Duplopiviricetes	Durnavirales	Picobirnaviridae	PBV-R2
KY502869	Orthornavirae	Pisuviricota	Duplopiviricetes	Durnavirales	Picobirnaviridae	PBV-R2
KY502870	Orthornavirae	Pisuviricota	Duplopiviricetes	Durnavirales	Picobirnaviridae	PBV-R3
KY502871	Orthornavirae	Pisuviricota	Duplopiviricetes	Durnavirales	Picobirnaviridae	PBV-R2
KY502872	Orthornavirae	Pisuviricota	Duplopiviricetes	Durnavirales	Picobirnaviridae	PBV-R1
KY502873	Orthornavirae	Pisuviricota	Duplopiviricetes	Durnavirales	Picobirnaviridae	PBV-R3
KY502874	Orthornavirae	Pisuviricota	Duplopiviricetes	Durnavirales	Picobirnaviridae	PBV-R1
KY502875	Orthornavirae	Pisuviricota	Duplopiviricetes	Durnavirales	Picobirnaviridae	PBV-R2
KY502876	Orthornavirae	Pisuviricota	Duplopiviricetes	Durnavirales	Picobirnaviridae	PBV-R2
KY502879	Orthornavirae	Pisuviricota	Duplopiviricetes	Durnavirales	Picobirnaviridae	PBV-R2
KY502961	Orthornavirae	Pisuviricota	Duplopiviricetes	Durnavirales	Picobirnaviridae	PBV-R1
KY502962	Orthornavirae	Pisuviricota	Duplopiviricetes	Durnavirales	Picobirnaviridae	PBV-R1
KY502963	Orthornavirae	Pisuviricota	Duplopiviricetes	Durnavirales	Picobirnaviridae	PBV-R1
KY502964	Orthornavirae	Pisuviricota	Duplopiviricetes	Durnavirales	Picobirnaviridae	PBV-R1
KY502965	Orthornavirae	Pisuviricota	Duplopiviricetes	Durnavirales	Picobirnaviridae	PBV-R1
KY502966	Orthornavirae	Pisuviricota	Duplopiviricetes	Durnavirales	Picobirnaviridae	PBV-R1
KY502967	Orthornavirae	Pisuviricota	Duplopiviricetes	Durnavirales	Picobirnaviridae	PBV-R2
KY502968	Orthornavirae	Pisuviricota	Duplopiviricetes	Durnavirales	Picobirnaviridae	PBV-R1
KY502969	Orthornavirae	Pisuviricota	Duplopiviricetes	Durnavirales	Picobirnaviridae	PBV-R1
KY502970	Orthornavirae	Pisuviricota	Duplopiviricetes	Durnavirales	Picobirnaviridae	PBV-R2
KY502978	Orthornavirae	Pisuviricota	Duplopiviricetes	Durnavirales	Picobirnaviridae	PBV-R1
KY502979	Orthornavirae	Pisuviricota	Duplopiviricetes	Durnavirales	Picobirnaviridae	PBV-R1
KY502980	Orthornavirae	Pisuviricota	Duplopiviricetes	Durnavirales	Picobirnaviridae	PBV-R2
KY502982	Orthornavirae	Pisuviricota	Duplopiviricetes	Durnavirales	Picobirnaviridae	PBV-R3
KY502985	Orthornavirae	Pisuviricota	Duplopiviricetes	Durnavirales	Picobirnaviridae	PBV-R1
KY502986	Orthornavirae	Pisuviricota	Duplopiviricetes	Durnavirales	Picobirnaviridae	PBV-R1
KY502987	Orthornavirae	Pisuviricota	Duplopiviricetes	Durnavirales	Picobirnaviridae	PBV-R3
KY502988	Orthornavirae	Pisuviricota	Duplopiviricetes	Durnavirales	Picobirnaviridae	PBV-R3
KY502989	Orthornavirae	Pisuviricota	Duplopiviricetes	Durnavirales	Picobirnaviridae	PBV-R3
KY502990	Orthornavirae	Pisuviricota	Duplopiviricetes	Durnavirales	Picobirnaviridae	PBV-R1
KY502991	Orthornavirae	Pisuviricota	Duplopiviricetes	Durnavirales	Picobirnaviridae	PBV-R1
KY502992	Orthornavirae	Pisuviricota	Duplopiviricetes	Durnavirales	Picobirnaviridae	PBV-R1
KY502993	Orthornavirae	Pisuviricota	Duplopiviricetes	Durnavirales	Picobirnaviridae	PBV-R2
KY502994	Orthornavirae	Pisuviricota	Duplopiviricetes	Durnavirales	Picobirnaviridae	PBV-R2
KY502996	Orthornavirae	Pisuviricota	Duplopiviricetes	Durnavirales	Picobirnaviridae	PBV-R3
KY502998	Orthornavirae	Pisuviricota	Duplopiviricetes	Durnavirales	Picobirnaviridae	PBV-R2
KY502999	Orthornavirae	Pisuviricota	Duplopiviricetes	Durnavirales	Picobirnaviridae	PBV-R2
KY503001	Orthornavirae	Pisuviricota	Duplopiviricetes	Durnavirales	Picobirnaviridae	PBV-R1
KY503004	Orthornavirae	Pisuviricota	Duplopiviricetes	Durnavirales	Picobirnaviridae	PBV-R3
KY503005	Orthornavirae	Pisuviricota	Duplopiviricetes	Durnavirales	Picobirnaviridae	PBV-R3
KY503009	Orthornavirae	Pisuviricota	Duplopiviricetes	Durnavirales	Picobirnaviridae	PBV-R2
KY503010	Orthornavirae	Pisuviricota	Duplopiviricetes	Durnavirales	Picobirnaviridae	PBV-R2
KY503020	Orthornavirae	Pisuviricota	Duplopiviricetes	Durnavirales	Picobirnaviridae	PBV-R1
KY855428	Orthornavirae	Pisuviricota	Duplopiviricetes	Durnavirales	Picobirnaviridae	PBV-R1
KY855429	Orthornavirae	Pisuviricota	Duplopiviricetes	Durnavirales	Picobirnaviridae	PBV-R2
KY855430	Orthornavirae	Pisuviricota	Duplopiviricetes	Durnavirales	Picobirnaviridae	PBV-R1
KY855431	Orthornavirae	Pisuviricota	Duplopiviricetes	Durnavirales	Picobirnaviridae	PBV-R1
KY928683	Orthornavirae	Pisuviricota	Duplopiviricetes	Durnavirales	Picobirnaviridae	PBV-R3
KY928684	Orthornavirae	Pisuviricota	Duplopiviricetes	Durnavirales	Picobirnaviridae	PBV-R3
KY928685	Orthornavirae	Pisuviricota	Duplopiviricetes	Durnavirales	Picobirnaviridae	PBV-R2
KY928686	Orthornavirae	Pisuviricota	Duplopiviricetes	Durnavirales	Picobirnaviridae	PBV-R2
KY928687	Orthornavirae	Pisuviricota	Duplopiviricetes	Durnavirales	Picobirnaviridae	PBV-R2
KY928688	Orthornavirae	Pisuviricota	Duplopiviricetes	Durnavirales	Picobirnaviridae	PBV-R2
KY928689	Orthornavirae	Pisuviricota	Duplopiviricetes	Durnavirales	Picobirnaviridae	PBV-R1
KY928690	Orthornavirae	Pisuviricota	Duplopiviricetes	Durnavirales	Picobirnaviridae	PBV-R2
KY928691	Orthornavirae	Pisuviricota	Duplopiviricetes	Durnavirales	Picobirnaviridae	PBV-R1
KY928692	Orthornavirae	Pisuviricota	Duplopiviricetes	Durnavirales	Picobirnaviridae	PBV-R1
KY928693	Orthornavirae	Pisuviricota	Duplopiviricetes	Durnavirales	Picobirnaviridae	PBV-R1
KY928694	Orthornavirae	Pisuviricota	Duplopiviricetes	Durnavirales	Picobirnaviridae	PBV-R1
KY928695	Orthornavirae	Pisuviricota	Duplopiviricetes	Durnavirales	Picobirnaviridae	PBV-R2
KY928696	Orthornavirae	Pisuviricota	Duplopiviricetes	Durnavirales	Picobirnaviridae	PBV-R1
KY928697	Orthornavirae	Pisuviricota	Duplopiviricetes	Durnavirales	Picobirnaviridae	PBV-R2
KY928698	Orthornavirae	Pisuviricota	Duplopiviricetes	Durnavirales	Picobirnaviridae	PBV-R2
KY928699	Orthornavirae	Pisuviricota	Duplopiviricetes	Durnavirales	Picobirnaviridae	PBV-R2
KY928700	Orthornavirae	Pisuviricota	Duplopiviricetes	Durnavirales	Picobirnaviridae	PBV-R1
KY928701	Orthornavirae	Pisuviricota	Duplopiviricetes	Durnavirales	Picobirnaviridae	PBV-R2
KY928702	Orthornavirae	Pisuviricota	Duplopiviricetes	Durnavirales	Picobirnaviridae	PBV-R1
KY928703	Orthornavirae	Pisuviricota	Duplopiviricetes	Durnavirales	Picobirnaviridae	PBV-R2
KY928704	Orthornavirae	Pisuviricota	Duplopiviricetes	Durnavirales	Picobirnaviridae	PBV-R2
KY928705	Orthornavirae	Pisuviricota	Duplopiviricetes	Durnavirales	Picobirnaviridae	PBV-R3
KY928706	Orthornavirae	Pisuviricota	Duplopiviricetes	Durnavirales	Picobirnaviridae	PBV-R2
KY928707	Orthornavirae	Pisuviricota	Duplopiviricetes	Durnavirales	Picobirnaviridae	PBV-R1
KY928708	Orthornavirae	Pisuviricota	Duplopiviricetes	Durnavirales	Picobirnaviridae	PBV-R1
KY928709	Orthornavirae	Pisuviricota	Duplopiviricetes	Durnavirales	Picobirnaviridae	PBV-R2
KY928710	Orthornavirae	Pisuviricota	Duplopiviricetes	Durnavirales	Picobirnaviridae	PBV-R1
KY928711	Orthornavirae	Pisuviricota	Duplopiviricetes	Durnavirales	Picobirnaviridae	PBV-R1
KY928712	Orthornavirae	Pisuviricota	Duplopiviricetes	Durnavirales	Picobirnaviridae	PBV-R1
KY928713	Orthornavirae	Pisuviricota	Duplopiviricetes	Durnavirales	Picobirnaviridae	PBV-R1
KY928714	Orthornavirae	Pisuviricota	Duplopiviricetes	Durnavirales	Picobirnaviridae	PBV-R1
KY928715	Orthornavirae	Pisuviricota	Duplopiviricetes	Durnavirales	Picobirnaviridae	PBV-R1
KY928716	Orthornavirae	Pisuviricota	Duplopiviricetes	Durnavirales	Picobirnaviridae	PBV-R1
KY928717	Orthornavirae	Pisuviricota	Duplopiviricetes	Durnavirales	Picobirnaviridae	PBV-R1
KY928718	Orthornavirae	Pisuviricota	Duplopiviricetes	Durnavirales	Picobirnaviridae	PBV-R1
KY928719	Orthornavirae	Pisuviricota	Duplopiviricetes	Durnavirales	Picobirnaviridae	PBV-R1
KY928720	Orthornavirae	Pisuviricota	Duplopiviricetes	Durnavirales	Picobirnaviridae	PBV-R1
KY928721	Orthornavirae	Pisuviricota	Duplopiviricetes	Durnavirales	Picobirnaviridae	PBV-R3
KY928722	Orthornavirae	Pisuviricota	Duplopiviricetes	Durnavirales	Picobirnaviridae	PBV-R1
KY928723	Orthornavirae	Pisuviricota	Duplopiviricetes	Durnavirales	Picobirnaviridae	PBV-R1
KY928724	Orthornavirae	Pisuviricota	Duplopiviricetes	Durnavirales	Picobirnaviridae	PBV-R2
KY928725	Orthornavirae	Pisuviricota	Duplopiviricetes	Durnavirales	Picobirnaviridae	PBV-R2
KY928726	Orthornavirae	Pisuviricota	Duplopiviricetes	Durnavirales	Picobirnaviridae	PBV-R2
KY928727	Orthornavirae	Pisuviricota	Duplopiviricetes	Durnavirales	Picobirnaviridae	PBV-R2
KY928728	Orthornavirae	Pisuviricota	Duplopiviricetes	Durnavirales	Picobirnaviridae	PBV-R2
KY928729	Orthornavirae	Pisuviricota	Duplopiviricetes	Durnavirales	Picobirnaviridae	PBV-R2
KY928730	Orthornavirae	Pisuviricota	Duplopiviricetes	Durnavirales	Picobirnaviridae	PBV-R2
KY928731	Orthornavirae	Pisuviricota	Duplopiviricetes	Durnavirales	Picobirnaviridae	PBV-R2
KY928732	Orthornavirae	Pisuviricota	Duplopiviricetes	Durnavirales	Picobirnaviridae	PBV-R2
KY928733	Orthornavirae	Pisuviricota	Duplopiviricetes	Durnavirales	Picobirnaviridae	PBV-R2
KY928734	Orthornavirae	Pisuviricota	Duplopiviricetes	Durnavirales	Picobirnaviridae	PBV-R3
KY928735	Orthornavirae	Pisuviricota	Duplopiviricetes	Durnavirales	Picobirnaviridae	PBV-R2
KY928736	Orthornavirae	Pisuviricota	Duplopiviricetes	Durnavirales	Picobirnaviridae	PBV-R2
KY928737	Orthornavirae	Pisuviricota	Duplopiviricetes	Durnavirales	Picobirnaviridae	PBV-R2
KY928738	Orthornavirae	Pisuviricota	Duplopiviricetes	Durnavirales	Picobirnaviridae	PBV-R1
LC110353	Orthornavirae	Pisuviricota	Duplopiviricetes	Durnavirales	Picobirnaviridae	PBV-R1
LC338002	Orthornavirae	Pisuviricota	Duplopiviricetes	Durnavirales	Picobirnaviridae	PBV-R1
LC338003	Orthornavirae	Pisuviricota	Duplopiviricetes	Durnavirales	Picobirnaviridae	PBV-R1
LC338004	Orthornavirae	Pisuviricota	Duplopiviricetes	Durnavirales	Picobirnaviridae	PBV-R1
LC338005	Orthornavirae	Pisuviricota	Duplopiviricetes	Durnavirales	Picobirnaviridae	PBV-R1
LC338006	Orthornavirae	Pisuviricota	Duplopiviricetes	Durnavirales	Picobirnaviridae	PBV-R1
LC338007	Orthornavirae	Pisuviricota	Duplopiviricetes	Durnavirales	Picobirnaviridae	PBV-R2
LC338008	Orthornavirae	Pisuviricota	Duplopiviricetes	Durnavirales	Picobirnaviridae	PBV-R2
LC338009	Orthornavirae	Pisuviricota	Duplopiviricetes	Durnavirales	Picobirnaviridae	PBV-R2
MF071281	Orthornavirae	Pisuviricota	Duplopiviricetes	Durnavirales	Picobirnaviridae	PBV-R1
MF416389	Orthornavirae	Pisuviricota	Duplopiviricetes	Durnavirales	Picobirnaviridae	PBV-R1
MF416390	Orthornavirae	Pisuviricota	Duplopiviricetes	Durnavirales	Picobirnaviridae	PBV-R2
MF416391	Orthornavirae	Pisuviricota	Duplopiviricetes	Durnavirales	Picobirnaviridae	PBV-R1
MG003334	Orthornavirae	Pisuviricota	Duplopiviricetes	Durnavirales	Picobirnaviridae	PBV-R1
MG003339	Orthornavirae	Pisuviricota	Duplopiviricetes	Durnavirales	Picobirnaviridae	PBV-R1
MG003340	Orthornavirae	Pisuviricota	Duplopiviricetes	Durnavirales	Picobirnaviridae	PBV-R1
MG003341	Orthornavirae	Pisuviricota	Duplopiviricetes	Durnavirales	Picobirnaviridae	PBV-R1
MG010904	Orthornavirae	Pisuviricota	Duplopiviricetes	Durnavirales	Picobirnaviridae	PBV-Like
MG010905	Orthornavirae	Pisuviricota	Duplopiviricetes	Durnavirales	Picobirnaviridae	PBV-R1
MG010906	Orthornavirae	Pisuviricota	Duplopiviricetes	Durnavirales	Picobirnaviridae	PBV-R1
MG010907	Orthornavirae	Pisuviricota	Duplopiviricetes	Durnavirales	Picobirnaviridae	PBV-R1
MG010908	Orthornavirae	Pisuviricota	Duplopiviricetes	Durnavirales	Picobirnaviridae	PBV-R2
MG010909	Orthornavirae	Pisuviricota	Duplopiviricetes	Durnavirales	Picobirnaviridae	PBV-R1
MG010910	Orthornavirae	Pisuviricota	Duplopiviricetes	Durnavirales	Picobirnaviridae	PBV-R1
MG010911	Orthornavirae	Pisuviricota	Duplopiviricetes	Durnavirales	Picobirnaviridae	PBV-R1
MG010912	Orthornavirae	Pisuviricota	Duplopiviricetes	Durnavirales	Picobirnaviridae	PBV-R2
MG010913	Orthornavirae	Pisuviricota	Duplopiviricetes	Durnavirales	Picobirnaviridae	PBV-R1
MG010915	Orthornavirae	Pisuviricota	Duplopiviricetes	Durnavirales	Picobirnaviridae	PBV-R1
MG010916	Orthornavirae	Pisuviricota	Duplopiviricetes	Durnavirales	Picobirnaviridae	PBV-R1
MG010917	Orthornavirae	Pisuviricota	Duplopiviricetes	Durnavirales	Picobirnaviridae	PBV-R2
MG010918	Orthornavirae	Pisuviricota	Duplopiviricetes	Durnavirales	Picobirnaviridae	PBV-R3
MG010919	Orthornavirae	Pisuviricota	Duplopiviricetes	Durnavirales	Picobirnaviridae	PBV-R1
MG010920	Orthornavirae	Pisuviricota	Duplopiviricetes	Durnavirales	Picobirnaviridae	PBV-R1
MG010921	Orthornavirae	Pisuviricota	Duplopiviricetes	Durnavirales	Picobirnaviridae	PBV-R2
MG190029	Orthornavirae	Pisuviricota	Duplopiviricetes	Durnavirales	Picobirnaviridae	PBV-R1
MG571903	Orthornavirae	Pisuviricota	Duplopiviricetes	Durnavirales	Picobirnaviridae	PBV-R1
MG571907	Orthornavirae	Pisuviricota	Duplopiviricetes	Durnavirales	Picobirnaviridae	PBV-R2
MG821233	Orthornavirae	Pisuviricota	Duplopiviricetes	Durnavirales	Picobirnaviridae	PBV-R1
MG846401	Orthornavirae	Pisuviricota	Duplopiviricetes	Durnavirales	Picobirnaviridae	PBV-R1
MG846402	Orthornavirae	Pisuviricota	Duplopiviricetes	Durnavirales	Picobirnaviridae	PBV-R1
MG846403	Orthornavirae	Pisuviricota	Duplopiviricetes	Durnavirales	Picobirnaviridae	PBV-R1
MG846404	Orthornavirae	Pisuviricota	Duplopiviricetes	Durnavirales	Picobirnaviridae	PBV-R1
MG846405	Orthornavirae	Pisuviricota	Duplopiviricetes	Durnavirales	Picobirnaviridae	PBV-R1
MG846406	Orthornavirae	Pisuviricota	Duplopiviricetes	Durnavirales	Picobirnaviridae	PBV-R2
MG846407	Orthornavirae	Pisuviricota	Duplopiviricetes	Durnavirales	Picobirnaviridae	PBV-R1
MG846408	Orthornavirae	Pisuviricota	Duplopiviricetes	Durnavirales	Picobirnaviridae	PBV-R1
MG846409	Orthornavirae	Pisuviricota	Duplopiviricetes	Durnavirales	Picobirnaviridae	PBV-R1
MG846410	Orthornavirae	Pisuviricota	Duplopiviricetes	Durnavirales	Picobirnaviridae	PBV-R2
MG846411	Orthornavirae	Pisuviricota	Duplopiviricetes	Durnavirales	Picobirnaviridae	PBV-R1
MG846412	Orthornavirae	Pisuviricota	Duplopiviricetes	Durnavirales	Picobirnaviridae	PBV-R1
MH327934	Orthornavirae	Pisuviricota	Duplopiviricetes	Durnavirales	Picobirnaviridae	PBV-R1
MH412924	Orthornavirae	Pisuviricota	Duplopiviricetes	Durnavirales	Picobirnaviridae	PBV-R1
MH453875	Orthornavirae	Pisuviricota	Duplopiviricetes	Durnavirales	Picobirnaviridae	PBV-R1
MH453878	Orthornavirae	Pisuviricota	Duplopiviricetes	Durnavirales	Picobirnaviridae	PBV-R1
MH933801	Orthornavirae	Pisuviricota	Duplopiviricetes	Durnavirales	Picobirnaviridae	PBV-R1
MH933802	Orthornavirae	Pisuviricota	Duplopiviricetes	Durnavirales	Picobirnaviridae	PBV-R1
MH933803	Orthornavirae	Pisuviricota	Duplopiviricetes	Durnavirales	Picobirnaviridae	PBV-R2
MH933804	Orthornavirae	Pisuviricota	Duplopiviricetes	Durnavirales	Picobirnaviridae	PBV-R2
MH933805	Orthornavirae	Pisuviricota	Duplopiviricetes	Durnavirales	Picobirnaviridae	PBV-R1
MH933806	Orthornavirae	Pisuviricota	Duplopiviricetes	Durnavirales	Picobirnaviridae	PBV-R1
MH933807	Orthornavirae	Pisuviricota	Duplopiviricetes	Durnavirales	Picobirnaviridae	PBV-R1
MH933808	Orthornavirae	Pisuviricota	Duplopiviricetes	Durnavirales	Picobirnaviridae	PBV-R1
MH933809	Orthornavirae	Pisuviricota	Duplopiviricetes	Durnavirales	Picobirnaviridae	PBV-R1
MH933810	Orthornavirae	Pisuviricota	Duplopiviricetes	Durnavirales	Picobirnaviridae	PBV-R2
MH933811	Orthornavirae	Pisuviricota	Duplopiviricetes	Durnavirales	Picobirnaviridae	PBV-R1
MH933812	Orthornavirae	Pisuviricota	Duplopiviricetes	Durnavirales	Picobirnaviridae	PBV-R1
MH933813	Orthornavirae	Pisuviricota	Duplopiviricetes	Durnavirales	Picobirnaviridae	PBV-R1
MH933814	Orthornavirae	Pisuviricota	Duplopiviricetes	Durnavirales	Picobirnaviridae	PBV-R1
MH933815	Orthornavirae	Pisuviricota	Duplopiviricetes	Durnavirales	Picobirnaviridae	PBV-R2
MH933817	Orthornavirae	Pisuviricota	Duplopiviricetes	Durnavirales	Picobirnaviridae	PBV-R1
MH933818	Orthornavirae	Pisuviricota	Duplopiviricetes	Durnavirales	Picobirnaviridae	PBV-R1
MH933819	Orthornavirae	Pisuviricota	Duplopiviricetes	Durnavirales	Picobirnaviridae	PBV-R2
MH933820	Orthornavirae	Pisuviricota	Duplopiviricetes	Durnavirales	Picobirnaviridae	PBV-R1
MH933821	Orthornavirae	Pisuviricota	Duplopiviricetes	Durnavirales	Picobirnaviridae	PBV-R2
MH933822	Orthornavirae	Pisuviricota	Duplopiviricetes	Durnavirales	Picobirnaviridae	PBV-R2
MH933823	Orthornavirae	Pisuviricota	Duplopiviricetes	Durnavirales	Picobirnaviridae	PBV-R1
MH933824	Orthornavirae	Pisuviricota	Duplopiviricetes	Durnavirales	Picobirnaviridae	PBV-R2
MH933825	Orthornavirae	Pisuviricota	Duplopiviricetes	Durnavirales	Picobirnaviridae	PBV-R1
MH933830	Orthornavirae	Pisuviricota	Duplopiviricetes	Durnavirales	Picobirnaviridae	PBV-R2
MH933831	Orthornavirae	Pisuviricota	Duplopiviricetes	Durnavirales	Picobirnaviridae	PBV-R2
MH933832	Orthornavirae	Pisuviricota	Duplopiviricetes	Durnavirales	Picobirnaviridae	PBV-R2
MH933833	Orthornavirae	Pisuviricota	Duplopiviricetes	Durnavirales	Picobirnaviridae	PBV-R1
MH933834	Orthornavirae	Pisuviricota	Duplopiviricetes	Durnavirales	Picobirnaviridae	PBV-R2
MH933835	Orthornavirae	Pisuviricota	Duplopiviricetes	Durnavirales	Picobirnaviridae	PBV-R1
MH933836	Orthornavirae	Pisuviricota	Duplopiviricetes	Durnavirales	Picobirnaviridae	PBV-R3
MH933839	Orthornavirae	Pisuviricota	Duplopiviricetes	Durnavirales	Picobirnaviridae	PBV-R3
MH933841	Orthornavirae	Pisuviricota	Duplopiviricetes	Durnavirales	Picobirnaviridae	PBV-R3
MK064212	Orthornavirae	Pisuviricota	Duplopiviricetes	Durnavirales	Picobirnaviridae	PBV-R2
MK064213	Orthornavirae	Pisuviricota	Duplopiviricetes	Durnavirales	Picobirnaviridae	PBV-R3
MK204395	Orthornavirae	Pisuviricota	Duplopiviricetes	Durnavirales	Picobirnaviridae	PBV-R2
MK204418	Orthornavirae	Pisuviricota	Duplopiviricetes	Durnavirales	Picobirnaviridae	PBV-R1
MK305310	Orthornavirae	Pisuviricota	Duplopiviricetes	Durnavirales	Picobirnaviridae	PBV-R1
MK378834	Orthornavirae	Pisuviricota	Duplopiviricetes	Durnavirales	Picobirnaviridae	PBV-R1
MK378835	Orthornavirae	Pisuviricota	Duplopiviricetes	Durnavirales	Picobirnaviridae	PBV-R1
MK378843	Orthornavirae	Pisuviricota	Duplopiviricetes	Durnavirales	Picobirnaviridae	PBV-R1
MK378844	Orthornavirae	Pisuviricota	Duplopiviricetes	Durnavirales	Picobirnaviridae	PBV-R1
MK378845	Orthornavirae	Pisuviricota	Duplopiviricetes	Durnavirales	Picobirnaviridae	PBV-R1
MK378851	Orthornavirae	Pisuviricota	Duplopiviricetes	Durnavirales	Picobirnaviridae	PBV-R2
MK378856	Orthornavirae	Pisuviricota	Duplopiviricetes	Durnavirales	Picobirnaviridae	PBV-R1
MK378859	Orthornavirae	Pisuviricota	Duplopiviricetes	Durnavirales	Picobirnaviridae	PBV-R1
MK378860	Orthornavirae	Pisuviricota	Duplopiviricetes	Durnavirales	Picobirnaviridae	PBV-R1
MK378865	Orthornavirae	Pisuviricota	Duplopiviricetes	Durnavirales	Picobirnaviridae	PBV-R1
MK378866	Orthornavirae	Pisuviricota	Duplopiviricetes	Durnavirales	Picobirnaviridae	PBV-R1
MK378867	Orthornavirae	Pisuviricota	Duplopiviricetes	Durnavirales	Picobirnaviridae	PBV-R1
MK378868	Orthornavirae	Pisuviricota	Duplopiviricetes	Durnavirales	Picobirnaviridae	PBV-R3
MK378869	Orthornavirae	Pisuviricota	Duplopiviricetes	Durnavirales	Picobirnaviridae	PBV-R1
MK378870	Orthornavirae	Pisuviricota	Duplopiviricetes	Durnavirales	Picobirnaviridae	PBV-R2
MK378876	Orthornavirae	Pisuviricota	Duplopiviricetes	Durnavirales	Picobirnaviridae	PBV-R1
MK521919	Orthornavirae	Pisuviricota	Duplopiviricetes	Durnavirales	Picobirnaviridae	PBV-R2
MK521920	Orthornavirae	Pisuviricota	Duplopiviricetes	Durnavirales	Picobirnaviridae	PBV-R2
MK521921	Orthornavirae	Pisuviricota	Duplopiviricetes	Durnavirales	Picobirnaviridae	PBV-R2
MK521922	Orthornavirae	Pisuviricota	Duplopiviricetes	Durnavirales	Picobirnaviridae	PBV-R1
MK521923	Orthornavirae	Pisuviricota	Duplopiviricetes	Durnavirales	Picobirnaviridae	PBV-R1
MK521924	Orthornavirae	Pisuviricota	Duplopiviricetes	Durnavirales	Picobirnaviridae	PBV-R2
MK521925	Orthornavirae	Pisuviricota	Duplopiviricetes	Durnavirales	Picobirnaviridae	PBV-R2
MK521926	Orthornavirae	Pisuviricota	Duplopiviricetes	Durnavirales	Picobirnaviridae	PBV-R1
MN145873	Orthornavirae	Pisuviricota	Duplopiviricetes	Durnavirales	Picobirnaviridae	PBV-R1
MN563295	Orthornavirae	Pisuviricota	Duplopiviricetes	Durnavirales	Picobirnaviridae	PBV-R1
MN563296	Orthornavirae	Pisuviricota	Duplopiviricetes	Durnavirales	Picobirnaviridae	PBV-R1
MN563297	Orthornavirae	Pisuviricota	Duplopiviricetes	Durnavirales	Picobirnaviridae	PBV-R1
MN563298	Orthornavirae	Pisuviricota	Duplopiviricetes	Durnavirales	Picobirnaviridae	PBV-R1
MN563299	Orthornavirae	Pisuviricota	Duplopiviricetes	Durnavirales	Picobirnaviridae	PBV-R1
MN563300	Orthornavirae	Pisuviricota	Duplopiviricetes	Durnavirales	Picobirnaviridae	PBV-R1
MN563301	Orthornavirae	Pisuviricota	Duplopiviricetes	Durnavirales	Picobirnaviridae	PBV-R1
MN563302	Orthornavirae	Pisuviricota	Duplopiviricetes	Durnavirales	Picobirnaviridae	PBV-R3
MN692671	Orthornavirae	Pisuviricota	Duplopiviricetes	Durnavirales	Picobirnaviridae	PBV-R1
MN871976	Orthornavirae	Pisuviricota	Duplopiviricetes	Durnavirales	Picobirnaviridae	PBV-R1
OL875351	Orthornavirae	Pisuviricota	Duplopiviricetes	Durnavirales	Picobirnaviridae	PBV-R1
MT129742	Orthornavirae	Pisuviricota	Duplopiviricetes	Durnavirales	Picobirnaviridae	PBV-R1
MT129743	Orthornavirae	Pisuviricota	Duplopiviricetes	Durnavirales	Picobirnaviridae	PBV-R1
MT129744	Orthornavirae	Pisuviricota	Duplopiviricetes	Durnavirales	Picobirnaviridae	PBV-R3
MT129745	Orthornavirae	Pisuviricota	Duplopiviricetes	Durnavirales	Picobirnaviridae	PBV-R3
MT129746	Orthornavirae	Pisuviricota	Duplopiviricetes	Durnavirales	Picobirnaviridae	PBV-R3
MT129747	Orthornavirae	Pisuviricota	Duplopiviricetes	Durnavirales	Picobirnaviridae	PBV-R3
MT129748	Orthornavirae	Pisuviricota	Duplopiviricetes	Durnavirales	Picobirnaviridae	PBV-R3
MT129749	Orthornavirae	Pisuviricota	Duplopiviricetes	Durnavirales	Picobirnaviridae	PBV-R1
MT129750	Orthornavirae	Pisuviricota	Duplopiviricetes	Durnavirales	Picobirnaviridae	PBV-R3
MT129751	Orthornavirae	Pisuviricota	Duplopiviricetes	Durnavirales	Picobirnaviridae	PBV-R3
MT129752	Orthornavirae	Pisuviricota	Duplopiviricetes	Durnavirales	Picobirnaviridae	PBV-R1
MT129753	Orthornavirae	Pisuviricota	Duplopiviricetes	Durnavirales	Picobirnaviridae	PBV-R1
MT150089	Orthornavirae	Pisuviricota	Duplopiviricetes	Durnavirales	Picobirnaviridae	PBV-R1
MT341487	Orthornavirae	Pisuviricota	Duplopiviricetes	Durnavirales	Picobirnaviridae	PBV-R1
MT846991	Orthornavirae	Pisuviricota	Duplopiviricetes	Durnavirales	Picobirnaviridae	PBV-R2
MT847000	Orthornavirae	Pisuviricota	Duplopiviricetes	Durnavirales	Picobirnaviridae	PBV-R1
MT847001	Orthornavirae	Pisuviricota	Duplopiviricetes	Durnavirales	Picobirnaviridae	PBV-R2
MT847002	Orthornavirae	Pisuviricota	Duplopiviricetes	Durnavirales	Picobirnaviridae	PBV-R1
MT847003	Orthornavirae	Pisuviricota	Duplopiviricetes	Durnavirales	Picobirnaviridae	PBV-R1
MT847004	Orthornavirae	Pisuviricota	Duplopiviricetes	Durnavirales	Picobirnaviridae	PBV-R1
MT847005	Orthornavirae	Pisuviricota	Duplopiviricetes	Durnavirales	Picobirnaviridae	PBV-R2
MT847006	Orthornavirae	Pisuviricota	Duplopiviricetes	Durnavirales	Picobirnaviridae	PBV-R1
MT847007	Orthornavirae	Pisuviricota	Duplopiviricetes	Durnavirales	Picobirnaviridae	PBV-R1
MT847008	Orthornavirae	Pisuviricota	Duplopiviricetes	Durnavirales	Picobirnaviridae	PBV-R1
MT847009	Orthornavirae	Pisuviricota	Duplopiviricetes	Durnavirales	Picobirnaviridae	PBV-R3
MT847010	Orthornavirae	Pisuviricota	Duplopiviricetes	Durnavirales	Picobirnaviridae	PBV-R1
MT847011	Orthornavirae	Pisuviricota	Duplopiviricetes	Durnavirales	Picobirnaviridae	PBV-R1
MT847012	Orthornavirae	Pisuviricota	Duplopiviricetes	Durnavirales	Picobirnaviridae	PBV-R1
NC029802	Orthornavirae	Pisuviricota	Duplopiviricetes	Durnavirales	Picobirnaviridae	PBV-R1
NC_034161	Orthornavirae	Pisuviricota	Duplopiviricetes	Durnavirales	Picobirnaviridae	PBV-R1
NC_034452	Orthornavirae	Pisuviricota	Duplopiviricetes	Durnavirales	Picobirnaviridae	PBV-R1
NC_035206	Orthornavirae	Pisuviricota	Duplopiviricetes	Durnavirales	Picobirnaviridae	PBV-R1
NC_040439	Orthornavirae	Pisuviricota	Duplopiviricetes	Durnavirales	Picobirnaviridae	PBV-R1
NC_040753	Orthornavirae	Pisuviricota	Duplopiviricetes	Durnavirales	Picobirnaviridae	PBV-R1
OL875341	Orthornavirae	Pisuviricota	Duplopiviricetes	Durnavirales	Picobirnaviridae	PBV-R1
OL875342	Orthornavirae	Pisuviricota	Duplopiviricetes	Durnavirales	Picobirnaviridae	PBV-R1
KM285234	Orthornavirae	Pisuviricota	Duplopiviricetes	Durnavirales	Picobirnaviridae	PBV-R1
MN145873	Orthornavirae	Pisuviricota	Duplopiviricetes	Durnavirales	Picobirnaviridae	PBV-R1
OL875343	Orthornavirae	Pisuviricota	Duplopiviricetes	Durnavirales	Picobirnaviridae	PBV-R1
KM285233	Orthornavirae	Pisuviricota	Duplopiviricetes	Durnavirales	Picobirnaviridae	PBV-R1
OL875344	Orthornavirae	Pisuviricota	Duplopiviricetes	Durnavirales	Picobirnaviridae	PBV-R2
OL875346	Orthornavirae	Pisuviricota	Duplopiviricetes	Durnavirales	Picobirnaviridae	PBV-R1
OL875345	Orthornavirae	Pisuviricota	Duplopiviricetes	Durnavirales	Picobirnaviridae	PBV-R1
OL875347	Orthornavirae	Pisuviricota	Duplopiviricetes	Durnavirales	Picobirnaviridae	PBV-R1
MT341487	Orthornavirae	Pisuviricota	Duplopiviricetes	Durnavirales	Picobirnaviridae	PBV-R1
OL875348	Orthornavirae	Pisuviricota	Duplopiviricetes	Durnavirales	Picobirnaviridae	PBV-R1
OL875350	Orthornavirae	Pisuviricota	Duplopiviricetes	Durnavirales	Picobirnaviridae	PBV-R1
OL875349	Orthornavirae	Pisuviricota	Duplopiviricetes	Durnavirales	Picobirnaviridae	PBV-R1
OL875331	Orthornavirae	Pisuviricota	Duplopiviricetes	Durnavirales	Picobirnaviridae	PBV-R1
OL875337	Orthornavirae	Pisuviricota	Duplopiviricetes	Durnavirales	Picobirnaviridae	PBV-R1
OL875330	Orthornavirae	Pisuviricota	Duplopiviricetes	Durnavirales	Picobirnaviridae	PBV-R1
OL875333	Orthornavirae	Pisuviricota	Duplopiviricetes	Durnavirales	Picobirnaviridae	PBV-R1
OL875339	Orthornavirae	Pisuviricota	Duplopiviricetes	Durnavirales	Picobirnaviridae	PBV-R1
OL875340	Orthornavirae	Pisuviricota	Duplopiviricetes	Durnavirales	Picobirnaviridae	PBV-R1
OL875335	Orthornavirae	Pisuviricota	Duplopiviricetes	Durnavirales	Picobirnaviridae	PBV-R1
AAW29084	Orthornavirae	Duplornaviricota	Resentoviricetes	Reovirales	Sedoreoviridae	Seadornavirus
NP_694468	Orthornavirae	Duplornaviricota	Resentoviricetes	Reovirales	Sedoreoviridae	Seadornavirus
NP_694469	Orthornavirae	Duplornaviricota	Resentoviricetes	Reovirales	Sedoreoviridae	Seadornavirus
YP_46002	Orthornavirae	Duplornaviricota	Resentoviricetes	Reovirales	Sedoreoviridae	Seadornavirus
YP_460026	Orthornavirae	Duplornaviricota	Resentoviricetes	Reovirales	Sedoreoviridae	Seadornavirus
AEK69595	Orthornavirae	Duplornaviricota	Resentoviricetes	Reovirales	Sedoreoviridae	Rotavirus
AGE47306	Orthornavirae	Duplornaviricota	Resentoviricetes	Reovirales	Sedoreoviridae	Rotavirus
AGF86306	Orthornavirae	Duplornaviricota	Resentoviricetes	Reovirales	Sedoreoviridae	Rotavirus
AGS43817	Orthornavirae	Duplornaviricota	Resentoviricetes	Reovirales	Sedoreoviridae	Rotavirus
AHZ32401	Orthornavirae	Duplornaviricota	Resentoviricetes	Reovirales	Sedoreoviridae	Rotavirus
AHZ91905	Orthornavirae	Duplornaviricota	Resentoviricetes	Reovirales	Sedoreoviridae	Rotavirus
ALQ75698	Orthornavirae	Duplornaviricota	Resentoviricetes	Reovirales	Sedoreoviridae	Rotavirus
ANJ45208	Orthornavirae	Duplornaviricota	Resentoviricetes	Reovirales	Sedoreoviridae	Rotavirus
APB61201	Orthornavirae	Duplornaviricota	Resentoviricetes	Reovirales	Sedoreoviridae	Rotavirus
BAM76946	Orthornavirae	Duplornaviricota	Resentoviricetes	Reovirales	Sedoreoviridae	Rotavirus
AIW58875	Rivoviria	unclassified dsRNA				Unclassified
ADU57372	Orthornavirae	Duplornaviricota	Resentoviricetes	Reovirales	Sedoreoviridae	Orbivirus
AGJ83571	Orthornavirae	Duplornaviricota	Resentoviricetes	Reovirales	Sedoreoviridae	Orbivirus
AIT55713	Orthornavirae	Duplornaviricota	Resentoviricetes	Reovirales	Sedoreoviridae	Orbivirus
AJU57432	Orthornavirae	Duplornaviricota	Resentoviricetes	Reovirales	Sedoreoviridae	Orbivirus
AKP24109	Orthornavirae	Duplornaviricota	Resentoviricetes	Reovirales	Sedoreoviridae	Orbivirus
AKV60475	Orthornavirae	Duplornaviricota	Resentoviricetes	Reovirales	Sedoreoviridae	Orbivirus
AKV60547	Orthornavirae	Duplornaviricota	Resentoviricetes	Reovirales	Sedoreoviridae	Orbivirus
ALM00182	Orthornavirae	Duplornaviricota	Resentoviricetes	Reovirales	Sedoreoviridae	Orbivirus
CAN99547	Orthornavirae	Duplornaviricota	Resentoviricetes	Reovirales	Sedoreoviridae	Orbivirus
YP_009163940	Orthornavirae	Duplornaviricota	Resentoviricetes	Reovirales	Sedoreoviridae	Orbivirus
5H0R	Orthornavirae	Duplornaviricota	Resentoviricetes	Reovirales	Spinareoviridae	Cypovirus
AAK73087	Orthornavirae	Duplornaviricota	Resentoviricetes	Reovirales	Spinareoviridae	Cypovirus
AAR88092	Orthornavirae	Duplornaviricota	Resentoviricetes	Reovirales	Spinareoviridae	Cypovirus
ABB51571	Orthornavirae	Duplornaviricota	Resentoviricetes	Reovirales	Spinareoviridae	Cypovirus
ACA53380	Orthornavirae	Duplornaviricota	Resentoviricetes	Reovirales	Spinareoviridae	Cypovirus
ACX54961	Orthornavirae	Duplornaviricota	Resentoviricetes	Reovirales	Spinareoviridae	Cypovirus
AHJ14783	Orthornavirae	Duplornaviricota	Resentoviricetes	Reovirales	Spinareoviridae	Cypovirus
AJC97790	Orthornavirae	Duplornaviricota	Resentoviricetes	Reovirales	Spinareoviridae	Cypovirus
ALL27236	Orthornavirae	Duplornaviricota	Resentoviricetes	Reovirales	Spinareoviridae	Cypovirus
AWI48530	Orthornavirae	Duplornaviricota	Resentoviricetes	Reovirales	Spinareoviridae	Cypovirus
BBU41764	Orthornavirae	Duplornaviricota	Resentoviricetes	Reovirales	Spinareoviridae	Cypovirus
NP_149135	Orthornavirae	Duplornaviricota	Resentoviricetes	Reovirales	Spinareoviridae	Cypovirus
YP_009507764	Orthornavirae	Duplornaviricota	Resentoviricetes	Reovirales	Spinareoviridae	Cypovirus
AIW39868	Orthornavirae	Duplornaviricota	Resentoviricetes	Reovirales	Spinareoviridae	Dinovernavirus
AEV91045	Orthornavirae	Duplornaviricota	Resentoviricetes	Reovirales	Spinareoviridae	Fijivirus
HF954985	Orthornavirae	Duplornaviricota	Resentoviricetes	Reovirales	Spinareoviridae	Fijivirus
HF954995	Orthornavirae	Duplornaviricota	Resentoviricetes	Reovirales	Spinareoviridae	Fijivirus
HF955005	Orthornavirae	Duplornaviricota	Resentoviricetes	Reovirales	Spinareoviridae	Fijivirus
KM921673	Orthornavirae	Duplornaviricota	Resentoviricetes	Reovirales	Spinareoviridae	Fijivirus
KX660760	Orthornavirae	Duplornaviricota	Resentoviricetes	Reovirales	Spinareoviridae	Fijivirus
MH699993	Orthornavirae	Duplornaviricota	Resentoviricetes	Reovirales	Spinareoviridae	Fijivirus
AAL36027	Orthornavirae	Duplornaviricota	Resentoviricetes	Reovirales	Spinareoviridae	Orthoreovirus
ACV52064	Orthornavirae	Duplornaviricota	Resentoviricetes	Reovirales	Spinareoviridae	Orthoreovirus
AED99918	Orthornavirae	Duplornaviricota	Resentoviricetes	Reovirales	Spinareoviridae	Orthoreovirus
AFQ41025	Orthornavirae	Duplornaviricota	Resentoviricetes	Reovirales	Spinareoviridae	Orthoreovirus
AGV74340	Orthornavirae	Duplornaviricota	Resentoviricetes	Reovirales	Spinareoviridae	Orthoreovirus
AII00809	Orthornavirae	Duplornaviricota	Resentoviricetes	Reovirales	Spinareoviridae	Orthoreovirus
AIS72853	Orthornavirae	Duplornaviricota	Resentoviricetes	Reovirales	Spinareoviridae	Orthoreovirus
AIX94441	Orthornavirae	Duplornaviricota	Resentoviricetes	Reovirales	Spinareoviridae	Orthoreovirus
ALG03364	Orthornavirae	Duplornaviricota	Resentoviricetes	Reovirales	Spinareoviridae	Orthoreovirus
BAW99799	Orthornavirae	Duplornaviricota	Resentoviricetes	Reovirales	Spinareoviridae	Orthoreovirus
AAO14999	Orthornavirae	Duplornaviricota	Chrymotiviricetes	Ghabrivirales	Totiviridae	Totivirus
ABX79996	Orthornavirae	Duplornaviricota	Chrymotiviricetes	Ghabrivirales	Chrysoviridae	Chrysovirus
ACH85916	Orthornavirae	Duplornaviricota	Chrymotiviricetes	Ghabrivirales	Totiviridae	Unclassified
AFH09414	Orthornavirae	Duplornaviricota	Chrymotiviricetes	Ghabrivirales	Totiviridae	Totivirus
AHK06416	Orthornavirae	Duplornaviricota	Chrymotiviricetes	Ghabrivirales	Totiviridae	Leishmaniavirus
ALO61882	Orthornavirae	Duplornaviricota	Chrymotiviricetes	Ghabrivirales	Totiviridae	Totivirus
ANH79339	Orthornavirae	Duplornaviricota	Chrymotiviricetes	Ghabrivirales		Unclassified
BAT62482	Orthornavirae	Duplornaviricota	Chrymotiviricetes	Ghabrivirales	Totiviridae	Totivirus
CAK02788	Orthornavirae	Duplornaviricota	Chrymotiviricetes	Ghabrivirales	Totiviridae	Totivirus
YP_009182188	Orthornavirae	Duplornaviricota	Chrymotiviricetes	Ghabrivirales	Totiviridae	Totivirus
YP_044807	Orthornavirae	Duplornaviricota	Chrymotiviricetes	Ghabrivirales	Totiviridae	Totivirus
NP_624323	Orthornavirae	Duplornaviricota	Chrymotiviricetes	Ghabrivirales	Totiviridae	Trichomonavirus
AED99802	Orthornavirae	Duplornaviricota	Chrymotiviricetes	Ghabrivirales	Totiviridae	Trichomonavirus
KX808483	Orthornavirae	Duplornaviricota	Chrymotiviricetes	Ghabrivirales	Totiviridae	Leishmaniavirus
KX808484	Orthornavirae	Duplornaviricota	Chrymotiviricetes	Ghabrivirales	Totiviridae	Leishmaniavirus
KX808485	Orthornavirae	Duplornaviricota	Chrymotiviricetes	Ghabrivirales	Totiviridae	Leishmaniavirus
KX808487	Orthornavirae	Duplornaviricota	Chrymotiviricetes	Ghabrivirales	Totiviridae	Leishmaniavirus
KY750607	Orthornavirae	Duplornaviricota	Chrymotiviricetes	Ghabrivirales	Totiviridae	Leishmaniavirus
KY750609	Orthornavirae	Duplornaviricota	Chrymotiviricetes	Ghabrivirales	Totiviridae	Leishmaniavirus
KY750612	Orthornavirae	Duplornaviricota	Chrymotiviricetes	Ghabrivirales	Totiviridae	Leishmaniavirus
KY750613	Orthornavirae	Duplornaviricota	Chrymotiviricetes	Ghabrivirales	Totiviridae	Leishmaniavirus
KY750614	Orthornavirae	Duplornaviricota	Chrymotiviricetes	Ghabrivirales	Totiviridae	Leishmaniavirus
KY750615	Orthornavirae	Duplornaviricota	Chrymotiviricetes	Ghabrivirales	Totiviridae	Leishmaniavirus
KY750616	Orthornavirae	Duplornaviricota	Chrymotiviricetes	Ghabrivirales	Totiviridae	Leishmaniavirus
KY750630	Orthornavirae	Duplornaviricota	Chrymotiviricetes	Ghabrivirales	Totiviridae	Leishmaniavirus
M92355	Orthornavirae	Duplornaviricota	Chrymotiviricetes	Ghabrivirales	Totiviridae	Leishmaniavirus
MN418974	Orthornavirae	Duplornaviricota	Chrymotiviricetes	Ghabrivirales	Totiviridae	Leishmaniavirus
MN418975	Orthornavirae	Duplornaviricota	Chrymotiviricetes	Ghabrivirales	Totiviridae	Leishmaniavirus
MZ466337	Orthornavirae	Duplornaviricota	Chrymotiviricetes	Ghabrivirales	Totiviridae	Leishmaniavirus
MZ466338	Orthornavirae	Duplornaviricota	Chrymotiviricetes	Ghabrivirales	Totiviridae	Leishmaniavirus
MZ926700	Orthornavirae	Duplornaviricota	Chrymotiviricetes	Ghabrivirales	Totiviridae	Leishmaniavirus
MZ926701	Orthornavirae	Duplornaviricota	Chrymotiviricetes	Ghabrivirales	Totiviridae	Leishmaniavirus
MZ926702	Orthornavirae	Duplornaviricota	Chrymotiviricetes	Ghabrivirales	Totiviridae	Leishmaniavirus
MZ926704	Orthornavirae	Duplornaviricota	Chrymotiviricetes	Ghabrivirales	Totiviridae	Leishmaniavirus
MZ926705	Orthornavirae	Duplornaviricota	Chrymotiviricetes	Ghabrivirales	Totiviridae	Leishmaniavirus
MZ926706	Orthornavirae	Duplornaviricota	Chrymotiviricetes	Ghabrivirales	Totiviridae	Leishmaniavirus
AED99810	Orthornavirae	Duplornaviricota	Chrymotiviricetes	Ghabrivirales	Totiviridae	Trichomonavirus
AET81012	Orthornavirae	Duplornaviricota	Chrymotiviricetes	Ghabrivirales	Totiviridae	Trichomonavirus
YP_009507836	Orthornavirae	Duplornaviricota	Chrymotiviricetes	Ghabrivirales	Totiviridae	Trichomonavirus
U01899	Orthornavirae	Duplornaviricota	Chrymotiviricetes	Ghabrivirales	Totiviridae	Leishmaniavirus
AAO14999	Orthornavirae	Duplornaviricota	Chrymotiviricetes	Ghabrivirales	Totiviridae	Victorivirus
AIA22672	Orthornavirae	Duplornaviricota	Chrymotiviricetes	Ghabrivirales	Totiviridae	Victorivirus
ALM62231	Orthornavirae	Duplornaviricota	Chrymotiviricetes	Ghabrivirales	Totiviridae	Victorivirus
AMQ11131	Orthornavirae	Duplornaviricota	Chrymotiviricetes	Ghabrivirales	Totiviridae	Victorivirus
CAK02788	Orthornavirae	Duplornaviricota	Chrymotiviricetes	Ghabrivirales	Totiviridae	Victorivirus
YP_007761589	Orthornavirae	Duplornaviricota	Chrymotiviricetes	Ghabrivirales	Totiviridae	Victorivirus
YP_009072433	Orthornavirae	Duplornaviricota	Chrymotiviricetes	Ghabrivirales	Totiviridae	Victorivirus
YP_009259368	Orthornavirae	Duplornaviricota	Chrymotiviricetes	Ghabrivirales	Totiviridae	Victorivirus
MG693105_Lysoka_P16366	Orthornavirae	Pisuviricota	Duplopiviricetes	Durnavirales	Picobirnaviridae	PBV-R2
KX884187_WGML128211	Orthornavirae	Pisuviricota	Duplopiviricetes	Durnavirales	Picobirnaviridae	PBV-R2
