# Supplementary material for: Parallel evolution of picobirnaviruses from distinct ancestral origins
Source: Microbiol Spectr. 2023 Oct 27;11(6):e02693-23. doi: 10.1128/spectrum.02693-23 (PMC10714727; doi:10.1128/spectrum.02693-23)
Supplement: Table S8 — Data set D sequences of RdRp segment of PBVR1. [file spectrum.02693-23-s0005.xlsx]

## Sheet: Sheet1
TableS8. Dataset D sequences of RdRp segment of PBVR1
Name	Host	Country code	Year of Collection
KY120184	monkey	AGO	2009
KY120188	monkey	AGO	2009
KY120187	monkey	AGO	2009
KY120193	monkey	AGO	2009
KY120183	monkey	AGO	2009
KY120190	monkey	AGO	2009
KY120186	monkey	AGO	2009
KY120192	monkey	AGO	2009
KU892530	Homo sapiens	BEL	2010
KY502865	Gorilla gorilla gorilla	COD	2008
KY502986	Gorilla gorilla gorilla	COD	2008
KY502985	Gorilla gorilla gorilla	COD	2008
AB517739	NA	IND	2008
MG010911	Macaca mulatta	TCD	2011
KX374477	porcine	IND	2013
MK378845	Sus scrofa	CHN	2004
MH933809	Homo sapiens	CMR	2014
MH933813	Homo sapiens	CMR	2014
MH933820	Homo sapiens	CMR	2014
KY120182	monkey	AGO	2009
KY120191	monkey	AGO	2009
KY928708	Marmota himalayana	CHN	2013
MN563298	Urva auropunctata (Small Indian mongoose)	KNA	2017
MH933812	Homo sapiens	CMR	2014
MH933833	Homo sapiens	CMR	2014
MH933825	Homo sapiens	CMR	2014
AB517733	NA	IND	2007
MK378876	Sus scrofa	CHN	2004
MH933802	Homo sapiens	CMR	2014
KY120185	monkey	AGO	2009
KY120189	monkey	AGO	2009
KY120194	monkey	AGO	2009
KM573800	Camelus dromedarius	ARE	2013
KY928738	Marmota himalayana	CHN	2013
JQ776552	Zalophus californianus	AGO	2008
NC_034161	Zalophus californianus	AGO	2008
KU729759	Zalophus californianus (California sea lion)	AGO	2008
KU729755	Zalophus californianus (California sea lion)	AGO	2008
KU729756	Zalophus californianus (California sea lion)	AGO	2008
KU729764	Zalophus californianus (California sea lion)	AGO	2009
KU729761	Zalophus californianus (California sea lion)	AGO	2009
KU729767	Zalophus californianus (California sea lion)	AGO	2009
KJ663816	Homo sapiens	TCD	2013
KR827414	Homo sapiens	CHN	2012
KY120179	cattle	AGO	2012
MG003341	bovine	IND	2015
MK378834	Sus scrofa	CHN	2004
MK378843	Sus scrofa	CHN	2004
AB517732	NA	IND	2007
MN871976	African green monkeys	CHN	2018
AB517736	NA	IND	2007
MH933818	Homo sapiens	CMR	2014
KR902505	Equus caballus	TCD	2012
MK378865	Sus scrofa	CHN	2017
MG003339	bovine	IND	2015
MN692671	Macaca fascicularis	THA	2017
KY120172	cattle	AGO	2012
KY120181	cattle	AGO	2012
KY120174	cattle	AGO	2012
KY120176	cattle	AGO	2012
MK521923	Sarcophilus harrisii	AUS	2017
KM573807	Camelus dromedarius	ARE	2013
KM573798	Camelus dromedarius	ARE	2013
KY120170	cattle	AGO	2012
MK378860	Sus scrofa	CHN	2017
MT847007	Pantholops hodgsonii	CHN	2014
KM573802	Camelus dromedarius	ARE	2013
LC338004	Camelus dromedaries	ARE	2013
MK378844	Sus scrofa	CHN	2017
MK378867	Sus scrofa	CHN	2017
KM573801	Camelus dromedarius	ARE	2013
LC338003	Camelus dromedaries	ARE	2013
KY053141	Chlorocebus sabaeus (African green vervet monkey)	KNA	2015
NC_034452	Chlorocebus sabaeus (African green vervet monkey)	KNA	2015
KY053143	Chlorocebus sabaeus (African green vervet monkey)	KNA	2015
KY053140	Chlorocebus sabaeus (African green vervet monkey)	KNA	2015
KY053142	Chlorocebus sabaeus (African green vervet monkey)	KNA	2015
KY214432	Sus scrofa	BEL	2015
MK378835	Sus scrofa	CHN	2017
MG571903	Homo sapiens	SEN	2015
MT129752	NA	AUS	2015
KY928716	Marmota himalayana	CHN	2013
KY928717	Marmota himalayana	CHN	2013
JF755420	Microtus pennsylvanicus	TCD	2008
MN563301	Urva auropunctata (Small Indian mongoose)	KNA	2017
KY928715	Marmota himalayana	CHN	2013
MG003340	bovine	IND	2015
MG846404	Gallus gallus	BRA	2015
MK378859	Sus scrofa	CHN	2017
KY928714	Marmota himalayana	CHN	2013
MH327934	chicken	HUN	2011
NC_040439	chicken	HUN	2011
MF416391	Mus musculus	TCD	2014
JF755419	Mus musculus	TCD	2008
LC110353	Mus musculus	JPN	2015
MF416389	Mus musculus	TCD	2015
MT150089	NA	NA	2018
KY855428	Marmota himalayana	CHN	2013
KY928702	Marmota himalayana	CHN	2013
KF823810	Vulpes vulpes	ESP	2013
KY214431	Sus scrofa	BEL	2015
MG190029	roe deer	SVN	2014
NC_040753	roe deer	SVN	2014
MT847011	Pantholops hodgsonii	CHN	2014
MN563296	Urva auropunctata (Small Indian mongoose)	KNA	2017
MN563297	Urva auropunctata (Small Indian mongoose)	KNA	2017
MN563299	Urva auropunctata (Small Indian mongoose)	KNA	2017
KY399057	dog (rottweiler mix adult)	KNA	2015
NC_035206	dog (rottweiler mix adult)	KNA	2015
MG846403	Gallus gallus	BRA	2015
KY502855	Gorilla gorilla	COD	2015
KY502968	Gorilla gorilla gorilla	COD	2015
KY502969	Gorilla gorilla gorilla	COD	2015
MG010916	Macaca mulatta	TCD	2011
MH933806	Homo sapiens	CMR	2014
KM254162	chicken	ZAF	2013
MF071281	cat	KNA	2014
KY928711	Marmota himalayana	CHN	2013
KY928707	Marmota himalayana	CHN	2013
KT934307	wolf	PRT	2015
KY928700	Marmota himalayana	CHN	2013
KT934308	wolf	PRT	2015
KM573803	Camelus dromedarius	ARE	2013
MT847002	Pantholops hodgsonii	CHN	2014
KY928694	Marmota himalayana	CHN	2013
KY928722	Marmota himalayana	CHN	2013
KY928689	Marmota himalayana	CHN	2013
KY502852	Gorilla gorilla	COD	2015
KY502963	Gorilla gorilla gorilla	COD	2015
KY502962	Gorilla gorilla gorilla	COD	2015
MG010913	Macaca mulatta	TCD	2011
MN563300	Urva auropunctata (Small Indian mongoose)	KNA	2017
KF861773	pig	ITA	2004
NC_029802	pig	ITA	2004
HM070240	pig	CHN	2010
MG846409	Gallus gallus	BRA	2015
MG846412	Gallus gallus	BRA	2015
KM254161	chicken	ZAF	2013
MG846401	Gallus gallus	BRA	2015
MN563295	Urva auropunctata (Small Indian mongoose)	KNA	2017
MG846407	Gallus gallus	BRA	2015
MH453878	Australian Shelduck	AUS	2012
MH412924	Rattus sp.	KNA	2017
MG846408	Gallus gallus	BRA	2015
MH453875	Australian Shelduck	AUS	2012
KY928713	Marmota himalayana	CHN	2013
KF823811	Vulpes vulpes	ESP	2013
MG846411	Gallus gallus	BRA	2015
MT847004	Pantholops hodgsonii	CHN	2014
KP941111	Vulpes vulpes	HRV	2014
MG003334	Dromedary	IND	2016
MT129742	NA	AUS	2017
KY928710	Marmota himalayana	CHN	2013
KY502867	Gorilla gorilla gorilla	COD	2015
KY502992	Gorilla gorilla gorilla	COD	2015
KY502990	Gorilla gorilla gorilla	COD	2015
KY502991	Gorilla gorilla gorilla	COD	2015
KY120180	cattle	AGO	2012
MG846402	Gallus gallus	BRA	2015
MT129749	NA	AUS	2015
KM573806	Camelus dromedarius	ARE	2013
KM573799	Camelus dromedarius	ARE	2013
KY214430	Sus scrofa	BEL	2015
MG010905	Macaca mulatta	TCD	2011
LC338005	Camelus dromedaries	ARE	2013
LC338006	Camelus dromedaries	ARE	2013
KY503020	Gorilla gorilla gorilla	COD	2015
MH933811	Homo sapiens	CMR	2014
AB517735	NA	IND	2007
MH933808	Homo sapiens	CMR	2014
MG010910	Macaca mulatta	TCD	2011
MK378856	Sus scrofa	CHN	2017
KY120173	cattle	AGO	2012
KY502853	Gorilla gorilla	COD	2015
KY502964	Gorilla gorilla gorilla	COD	2015
KY502965	Gorilla gorilla gorilla	COD	2015
KY502966	Gorilla gorilla gorilla	COD	2015
MH933801	Homo sapiens	CMR	2014
AB517731	NA	IND	2007
LC338002	Camelus dromedaries	ARE	2013
KR106195	Arctocephalus australis	BRA	2012
KU729762	Zalophus californianus (California sea lion)	AGO	2009
KU729763	Zalophus californianus (California sea lion)	AGO	2009
KJ495690	turkey	TCD	2011
KU729768	Zalophus californianus (California sea lion)	AGO	2010
KU729757	Zalophus californianus (California sea lion)	AGO	2008
KU729765	Zalophus californianus (California sea lion)	AGO	2009
KU729766	Zalophus californianus (California sea lion)	AGO	2009
AB517734	NA	IND	2007
MH933814	Homo sapiens	CMR	2014
MH933807	Homo sapiens	CMR	2014
GU968924	Homo sapiens	NLD	2007
MG010907	Macaca mulatta	TCD	2011
MH933817	Homo sapiens	CMR	2014
MH933823	Homo sapiens	CMR	2014
KC692366	Vulpes vulpes	NLD	2012
MK204418	Malacorhynchus membranaceus	AUS	2017
MH933805	Homo sapiens	CMR	2014
MK305310	Homo sapiens	AGO	2018
KY120171	cattle	AGO	2012
MG846405	Gallus gallus	BRA	2015
MK378869	Sus scrofa	CHN	2017
MG010919	Macaca mulatta	TCD	2011
MT847010	Pantholops hodgsonii	CHN	2014
KU729758	Zalophus californianus (California sea lion)	AGO	2008
KU729760	Zalophus californianus (California sea lion)	AGO	2008
MT847003	Pantholops hodgsonii	CHN	2014
OL875341	Homo sapiens	COL	2019
OL875342	Homo sapiens	COL	2019
KM285234	Homo sapiens	KHM	2009
MN145873	Homo sapiens	CHN	2018
OL875343	Homo sapiens	COL	2019
KM285233	Homo sapiens	KHM	2009
OL875344	Homo sapiens	COL	2019
OL875346	Homo sapiens	COL	2019
OL875345	Homo sapiens	COL	2019
OL875347	Homo sapiens	COL	2019
MT341487	Actinonaias pectorosa	TCD	2018
OL875348	Homo sapiens	COL	2019
OL875350	Homo sapiens	COL	2019
OL875349	Homo sapiens	COL	2019
KY855430	Marmota himalayana	CHN	2013
KY855431	Marmota himalayana	CHN	2013
MK521922	Sarcophilus harrisii	AUS	2017
OL875331	Homo sapiens	COL	2019
OL875337	Homo sapiens	COL	2019
OL875330	Homo sapiens	COL	2019
OL875333	Homo sapiens	COL	2019
OL875339	Homo sapiens	COL	2019
OL875340	Homo sapiens	COL	2019
OL875335	Homo sapiens	COL	2019
KY502862	Gorilla gorilla gorilla	COD	2015
KY502979	Gorilla gorilla gorilla	COD	2015
KY502978	Gorilla gorilla gorilla	COD	2015
KX374478	porcine	IND	2013
MK378866	Sus scrofa	CHN	2017
MG010906	Macaca mulatta	TCD	2011
MH933835	Homo sapiens	CMR	2014
KM254164	chicken	ZAF	2013
MG010915	Macaca mulatta	TCD	2011
MT847012	Pantholops hodgsonii	CHN	2014
KY502851	Gorilla gorilla	COD	2015
KY928712	Marmota himalayana	CHN	2013
MT847008	Pantholops hodgsonii	CHN	2014
KU729769	Zalophus californianus (California sea lion)	AGO	2010
KX374476	bovine	IND	2015
KY928718	Marmota himalayana	CHN	2013
KY120175	cattle	AGO	2012
KY120177	cattle	AGO	2012
MG821233	caprine	IND	2015
KY502872	Gorilla gorilla gorilla	COD	2015
KY503001	Gorilla gorilla gorilla	COD	2015
KY928693	Marmota himalayana	CHN	2013
JQ710506	Macaca mulatta	CHN	2002
JQ710507	Macaca mulatta	CHN	2002
KR827413	Homo sapiens	CHN	2012
KR827412	Homo sapiens	CHN	2012
MK521926	Sarcophilus harrisii	AUS	2017
MT847000	Pantholops hodgsonii	CHN	2014
MT847006	Pantholops hodgsonii	CHN	2014
MG010909	Macaca mulatta	TCD	2011
KY502850	Gorilla gorilla	COD	2015
KY502961	Gorilla gorilla gorilla	COD	2015
KY928691	Marmota himalayana	CHN	2013
KY928696	Marmota himalayana	CHN	2013
KY502874	Gorilla gorilla gorilla	COD	2015
MG010920	Macaca mulatta	TCD	2011
KY928719	Marmota himalayana	CHN	2013
KY928720	Marmota himalayana	CHN	2013
GQ221268	Bos indicus (month-old calf)	IND	2005
MT129743	NA	AUS	2017
MT129753	NA	AUS	2017
KY928692	Marmota himalayana	CHN	2013
KY928723	Marmota himalayana	CHN	2013
KR902502	Equus caballus	TCD	2012
