# Supplementary material for: Parallel evolution of picobirnaviruses from distinct ancestral origins
Source: Microbiol Spectr. 2023 Oct 27;11(6):e02693-23. doi: 10.1128/spectrum.02693-23 (PMC10714727; doi:10.1128/spectrum.02693-23)
Supplement: Table S9 — Data set E sequences of RdRp segment of PBVR2. [file spectrum.02693-23-s0006.xlsx]

## Sheet: Sheet1
TableS9. Dataset E sequences of RdRp segment of PBVR2
Name	Host	Country code	Year of Collection
AB517738	NA	IND	2007
KF792838	Felis catus	PRT	2012
KJ663814	Homo sapiens	TCD	2013
KM573808	Camelus dromedarius	ARE	2013
KM573809	Camelus dromedarius	ARE	2013
KR902503	Equus caballus	TCD	2012
KR902507	Equus caballus	TCD	2012
KR827415	Homo sapiens	CHN	2013
KR827416	Homo sapiens	CHN	2013
KR827417	Homo sapiens	CHN	2014
KR827418	Homo sapiens	CHN	2013
KP984805	pig	CHN	2012
KU892529	Homo sapiens	BEL	2010
KT984499	Macaca mulatta (Rhesus macaque)	TCD	2014
KY174983	Macaca mulatta	TCD	2012
KY120178	cattle	AGO	2012
KY502854	Gorilla gorilla	COD	2015
KY502856	Gorilla gorilla	COD	2015
MG010904	Macaca mulatta	TCD	2011
MG010908	Macaca mulatta	TCD	2011
MG010912	Macaca mulatta	TCD	2011
MG010917	Macaca mulatta	TCD	2011
MG010921	Macaca mulatta	TCD	2011
KY502967	Gorilla gorilla gorilla	COD	2015
KY502970	Gorilla gorilla gorilla	COD	2015
KY502980	Gorilla gorilla gorilla	COD	2015
KY502993	Gorilla gorilla gorilla	COD	2015
KY502994	Gorilla gorilla gorilla	COD	2015
KY502996	Gorilla gorilla gorilla	COD	2015
KY502998	Gorilla gorilla gorilla	COD	2015
KY502999	Gorilla gorilla gorilla	COD	2015
KY503009	Gorilla gorilla gorilla	COD	2015
KY503010	Gorilla gorilla gorilla	COD	2015
KY502863	Gorilla gorilla gorilla	COD	2015
KY502868	Gorilla gorilla gorilla	COD	2015
KY502869	Gorilla gorilla gorilla	COD	2015
KY502870	Gorilla gorilla gorilla	COD	2015
KY502871	Gorilla gorilla gorilla	COD	2015
KY502875	Gorilla gorilla gorilla	COD	2015
KY502876	Gorilla gorilla gorilla	COD	2015
KY502879	Gorilla gorilla gorilla	COD	2015
KY855429	Marmota himalayana	CHN	2013
KY928685	Marmota himalayana	CHN	2013
KY928686	Marmota himalayana	CHN	2013
KY928687	Marmota himalayana	CHN	2013
KY928688	Marmota himalayana	CHN	2013
KY928690	Marmota himalayana	CHN	2013
KY928695	Marmota himalayana	CHN	2013
KY928697	Marmota himalayana	CHN	2013
KY928698	Marmota himalayana	CHN	2013
KY928699	Marmota himalayana	CHN	2013
KY928701	Marmota himalayana	CHN	2013
KY928703	Marmota himalayana	CHN	2013
KY928704	Marmota himalayana	CHN	2013
KY928706	Marmota himalayana	CHN	2013
KY928709	Marmota himalayana	CHN	2013
KY928724	Marmota himalayana	CHN	2013
KY928725	Marmota himalayana	CHN	2013
KY928726	Marmota himalayana	CHN	2013
KY928727	Marmota himalayana	CHN	2013
KY928728	Marmota himalayana	CHN	2013
KY928729	Marmota himalayana	CHN	2013
KY928730	Marmota himalayana	CHN	2013
KY928731	Marmota himalayana	CHN	2013
KY928732	Marmota himalayana	CHN	2013
KY928733	Marmota himalayana	CHN	2013
KY928735	Marmota himalayana	CHN	2013
KY928736	Marmota himalayana	CHN	2013
KY928737	Marmota himalayana	CHN	2013
MF416390	Mus musculus	TCD	2014
MG571907	Homo sapiens	SEN	2015
MG846406	Gallus gallus	BRA	2015
MG846410	Gallus gallus	BRA	2015
LC338007	Camelus dromedaries	ARE	2013
LC338008	Camelus dromedaries	ARE	2013
LC338009	Camelus dromedaries	ARE	2013
MH933803	Homo sapiens	CMR	2014
MH933804	Homo sapiens	CMR	2014
MH933810	Homo sapiens	CMR	2014
MH933815	Homo sapiens	CMR	2014
MH933819	Homo sapiens	CMR	2014
MH933821	Homo sapiens	CMR	2014
MH933822	Homo sapiens	CMR	2014
MH933824	Homo sapiens	CMR	2014
MH933830	Homo sapiens	CMR	2014
MH933831	Homo sapiens	CMR	2014
MH933832	Homo sapiens	CMR	2014
MH933834	Homo sapiens	CMR	2014
MK378851	Sus scrofa	CHN	2017
MK378868	Sus scrofa	CHN	2017
MK378870	Sus scrofa	CHN	2017
MK521919	Sarcophilus harrisii	AUS	2017
MK521920	Sarcophilus harrisii	AUS	2016
MK521921	Sarcophilus harrisii	AUS	2017
MK521924	Sarcophilus harrisii	AUS	2016
MK521925	Sarcophilus harrisii	AUS	2016
MK064212	bat	CHN	2016
MK204395	Anas gracilis	AUS	2017
MT846991	Pantholops hodgsonii	CHN	2014
MT847001	Pantholops hodgsonii	CHN	2014
MT847005	Pantholops hodgsonii	CHN	2014
OL875351	Homo sapiens	COL	2019
