# Supplementary material for: Parallel evolution of picobirnaviruses from distinct ancestral origins
Source: Microbiol Spectr. 2023 Oct 27;11(6):e02693-23. doi: 10.1128/spectrum.02693-23 (PMC10714727; doi:10.1128/spectrum.02693-23)
Supplement: Table S10 — Data set F sequences of RdRp segment of PBVR3. [file spectrum.02693-23-s0007.xlsx]

## Sheet: Sheet1
TableS10. Dataset F sequences of RdRp segment of PBVR3
Name	Host	Country code	Year of Collection
GQ915026	Homo sapiens	TCD	2004
AB517737	NA	IND	2007
KM573804	Camelus dromedarius	ARE	2013
KM573805	Camelus dromedarius	ARE	2013
KU892528	Homo sapiens	BEL	2010
MG010918	Macaca mulatta	TCD	2011
KY502982	Gorilla gorilla gorilla	COD	2015
KY502987	Gorilla gorilla gorilla	COD	2015
KY502988	Gorilla gorilla gorilla	COD	2015
KY502989	Gorilla gorilla gorilla	COD	2015
KY503004	Gorilla gorilla gorilla	COD	2015
KY503005	Gorilla gorilla gorilla	COD	2015
KY502864	Gorilla gorilla gorilla	COD	2015
KY502866	Gorilla gorilla gorilla	COD	2015
KY502873	Gorilla gorilla gorilla	COD	2015
KY928683	Marmota himalayana	CHN	2013
KY928684	Marmota himalayana	CHN	2013
KY928705	Marmota himalayana	CHN	2013
KY928721	Marmota himalayana	CHN	2013
KY928734	Marmota himalayana	CHN	2013
MH933836	Homo sapiens	CMR	2014
MH933839	Homo sapiens	CMR	2014
MH933841	Homo sapiens	CMR	2014
MK064213	bat	CHN	2016
MN563302	Urva auropunctata (Small Indian mongoose)	KNA	2017
MT129744	NA	AUS	2017
MT129745	NA	AUS	2017
MT129746	NA	AUS	2017
MT129747	NA	AUS	2017
MT129748	NA	AUS	2017
MT129750	NA	AUS	2017
MT129751	NA	AUS	2017
MT847009	Pantholops hodgsonii	CHN	2014
