# Supplementary material for: Parallel evolution of picobirnaviruses from distinct ancestral origins
Source: Microbiol Spectr. 2023 Oct 27;11(6):e02693-23. doi: 10.1128/spectrum.02693-23 (PMC10714727; doi:10.1128/spectrum.02693-23)
Supplement: Table S14 — Cystoviridae sequences used as control for Shine Delgarno stability evaluation. [file spectrum.02693-23-s0008.xlsx]

## Sheet: Sheet1
Accession	Length	Submission_date	Species	Host	Strain
MN856104	13086	2020-04-09	Cystoviridae sp.	Lactobacillus apis	153
MN856105	10811	2020-04-09	Cystoviridae sp.		192
MN856106	10495	2020-04-09	Cystoviridae sp.		203
MN692200	10019	2020-02-09	Pectobacterium phage MA14	Pectobacterium carotovorum
MN034785	9362	2019-07-10	Cystoviridae sp.		H4_Bulk_46_scaffold_5462
MN856108	8657	2020-04-09	Cystoviridae sp.		264
MW896985	7715	2022-08-02	Guangxi cysto-like virus 3		306R-k141_33433
MW897018	7612	2022-08-02	Guangxi cysto-like virus 13		306R-k141_98718
MW896979	7598	2022-08-02	Guangxi cystovirus 8		303R-k141_283022
MW896975	7585	2022-08-02	Guangxi cystovirus 5		302R-k141_263285
MW896968	7348	2022-08-02	Jiangsu sediment cysto-like virus3		61-k141_173495
MW896960	7340	2022-08-02	Jiangsu sediment cysto-like virus 1		63-k141_116272
MW896977	7339	2022-08-02	Guangxi cystovirus 7		303R-k141_277941
MW896994	7331	2022-08-02	Guangxi cystovirus 15		302R-k141_409406
MW896966	7289	2022-08-02	Guangxi cystovirus 1		306R-k141_158533
MW471133	7135	2021-06-04	Microvirgula phage phiNY	Microvirgula aerodenitrificans strain LH11-4
MW896980	7090	2022-08-02	Guangxi cystovirus 9		303R-k141_285500
AF226851	7051	2008-08-14	Pseudomonas phage phi8
NC_003299	7051	2018-08-13	Pseudomonas phage phi8	Pseudomonas syringae
MW897006	6876	2022-08-02	Guangxi cysto-like virus 9		304R-k141_566198
MW896987	6875	2022-08-02	Guangxi cystovirus 12		306R-k141_345961
AF408636	6751	2003-06-18	Pseudomonas phage phi12
NC_004173	6751	2018-08-13	Pseudomonas phage phi12	Pseudomonas syringae
MW896978	6676	2022-08-02	Henan cystovirus 2		297b-k141_279324
KX074201	6648	2017-04-10	Pseudomonas phage phiYY	Pseudomonas aeruginosa PAO1R
NC_042071	6648	2019-06-04	Pseudomonas phage phiYY	Pseudomonas aeruginosa PAO1R
ON960064	6627	2022-10-19	Pseudomonas phage phiZ98	Pseudomonas sp.
MW897015	6617	2022-08-02	Guangxi cysto-like virus 12		303R-k141_86071
MZ558516	6611	2021-09-27	Cystovirus CAP7	Acinetobacter radioresistens strain LH6	CAP7
MZ558513	6611	2021-09-27	Cystovirus CAP6	Acinetobacter radioresistens strain LH6	CAP6
MZ558510	6611	2021-09-27	Cystovirus CAP5	Acinetobacter radioresistens strain LH6	CAP5
MZ558507	6608	2021-09-27	Cystovirus CAP4	Acinetobacter radioresistens strain LH6	CAP4
MW896983	6596	2022-08-02	Guangxi cystovirus 10		304R-k141_301400
MW897001	6579	2022-08-02	Guangxi cystovirus 17		304R-k141_506272
KJ957164	6503	2015-06-02	Pseudomonas phage phiNN	Pseudomonas sp.
NC_042068	6503	2019-05-02	Pseudomonas phage phiNN	Pseudomonas sp.
FJ608823	6501	2010-03-16	Pseudomonas phage phi2954	Pseudomonas syringae
NC_012091	6501	2019-06-04	Pseudomonas phage phi2954	Pseudomonas syringae
ON160022	6476	2022-05-22	Red mite associated cystovirus	Dermanyssus gallinae	RMACTV1-L
MW897004	6467	2022-08-02	Guangxi cystovirus 18		303R-k141_529773
AF261668	6458	2000-10-06	Pseudomonas phage phi13
NC_004172	6458	2018-08-13	Pseudomonas phage phi13	Pseudomonas syringae
OM650248	6398	2022-03-22	Pseudomonas phage ER16
MN034164	6369	2019-07-10	Cystoviridae sp.		H4_Bulk_46_scaffold_5453
MZ558504	6260	2021-09-27	Cystovirus CAP3	Acinetobacter radioresistens strain LH6	CAP3
MW896974	6235	2022-08-02	Guangxi cystovirus 4		302R-k141_239339
MW897010	5351	2022-08-02	Yunnan farmland cysto-like virus		R9-k141_625876
M17461	6374	2022-03-24	Pseudomonas phage phi6
NC_003715	6374	2023-01-11	Pseudomonas phage phi6	Pseudomonas syringae pv. phaseolicola
DQ785293	6374	2007-02-08	Pseudomonas phage phi6		A1
DQ785294	6374	2007-02-08	Pseudomonas phage phi6		S1
DQ785295	6374	2007-02-08	Pseudomonas phage phi6		S2
DQ201340	6051	2006-03-05	Pseudomonas phage phi6		ATCC 21781-B1
DQ479450	6045	2016-07-26	Pseudomonas phage phi6		E1
DQ479453	6045	2016-07-26	Pseudomonas phage phi6		E3
DQ479454	6045	2016-07-26	Pseudomonas phage phi6		E3wide
DQ479455	6044	2016-07-26	Pseudomonas phage phi6		E4
JX481790	6038	2012-09-15	Pseudomonas phage phi6	Pseudomonas syringae pathovar phaseolicola ATCC21781
JX481791	6038	2012-09-15	Pseudomonas phage phi6	Pseudomonas syringae pathovar phaseolicola ATCC21781
JX481792	6038	2012-09-15	Pseudomonas phage phi6	Pseudomonas syringae pathovar phaseolicola ATCC21781
JX481793	6038	2012-09-15	Pseudomonas phage phi6	Pseudomonas syringae pathovar phaseolicola ATCC21781
JX481794	6038	2012-09-15	Pseudomonas phage phi6	Pseudomonas syringae pathovar phaseolicola ATCC21781
JX481795	6038	2012-09-15	Pseudomonas phage phi6	Pseudomonas syringae pathovar phaseolicola ATCC21781
JX481796	6038	2012-09-15	Pseudomonas phage phi6	Pseudomonas syringae pathovar phaseolicola ATCC21781
JX481797	6038	2012-09-15	Pseudomonas phage phi6	Pseudomonas syringae pathovar phaseolicola ATCC21781
JX481798	6038	2012-09-15	Pseudomonas phage phi6	Pseudomonas syringae pathovar phaseolicola ATCC21781
JX481799	6038	2012-09-15	Pseudomonas phage phi6	Pseudomonas syringae pathovar phaseolicola ATCC21781
JX481800	6038	2012-09-15	Pseudomonas phage phi6	Pseudomonas syringae pathovar phaseolicola ATCC21781
JX481801	6038	2012-09-15	Pseudomonas phage phi6	Pseudomonas syringae pathovar phaseolicola ATCC21781
JX481802	6038	2012-09-15	Pseudomonas phage phi6	Pseudomonas syringae pathovar phaseolicola ATCC21781
JX481803	6038	2012-09-15	Pseudomonas phage phi6	Pseudomonas syringae pathovar phaseolicola ATCC21781
JX481804	6038	2012-09-15	Pseudomonas phage phi6	Pseudomonas syringae pathovar phaseolicola ATCC21781
JX481805	6038	2012-09-15	Pseudomonas phage phi6	Pseudomonas syringae pathovar phaseolicola ATCC21781
JX481806	6038	2012-09-15	Pseudomonas phage phi6	Pseudomonas syringae pathovar phaseolicola ATCC21781
JX481807	6038	2012-09-15	Pseudomonas phage phi6	Pseudomonas syringae pathovar phaseolicola ATCC21781
JX481808	6038	2012-09-15	Pseudomonas phage phi6	Pseudomonas syringae pathovar phaseolicola ATCC21781
JX481809	6038	2012-09-15	Pseudomonas phage phi6	Pseudomonas syringae pathovar phaseolicola ATCC21781
JX481810	6038	2012-09-15	Pseudomonas phage phi6	Pseudomonas syringae pathovar phaseolicola ATCC21781
JX481811	6038	2012-09-15	Pseudomonas phage phi6	Pseudomonas syringae pathovar phaseolicola ATCC21781
JX481812	6038	2012-09-15	Pseudomonas phage phi6	Pseudomonas syringae pathovar phaseolicola ATCC21781
JX481813	6038	2012-09-15	Pseudomonas phage phi6	Pseudomonas syringae pathovar phaseolicola ATCC21781
JX481814	6038	2012-09-15	Pseudomonas phage phi6	Pseudomonas syringae pathovar phaseolicola ATCC21781
JX481815	6038	2012-09-15	Pseudomonas phage phi6	Pseudomonas syringae pathovar phaseolicola ATCC21781
JX481816	6038	2012-09-15	Pseudomonas phage phi6	Pseudomonas syringae pathovar phaseolicola ATCC21781
JX481817	6038	2012-09-15	Pseudomonas phage phi6	Pseudomonas syringae pathovar phaseolicola ATCC21781
JX481818	6038	2012-09-15	Pseudomonas phage phi6	Pseudomonas syringae pathovar phaseolicola ATCC21781
JX481819	6038	2012-09-15	Pseudomonas phage phi6	Pseudomonas syringae pathovar phaseolicola ATCC21781
JX481820	6038	2012-09-15	Pseudomonas phage phi6	Pseudomonas syringae pathovar phaseolicola ATCC21781
JX481821	6038	2012-09-15	Pseudomonas phage phi6	Pseudomonas syringae pathovar phaseolicola ATCC21781
DQ479451	6036	2016-07-26	Pseudomonas phage phi6		E1wide
DQ978274	6034	2016-07-14	Pseudomonas phage phi6		ERA1
DQ978276	6034	2016-07-14	Pseudomonas phage phi6		ERA3
DQ978277	6034	2016-07-14	Pseudomonas phage phi6		ERA4
DQ978278	6034	2016-07-14	Pseudomonas phage phi6		Tom1
DQ978279	6034	2016-07-14	Pseudomonas phage phi6		Tom2
DQ978280	6034	2016-07-14	Pseudomonas phage phi6		Tom3
DQ978281	6034	2016-07-14	Pseudomonas phage phi6		Tom4
DQ978282	6034	2016-07-14	Pseudomonas phage phi6		T1
DQ978283	6034	2016-07-14	Pseudomonas phage phi6		T2
DQ978284	6034	2016-07-14	Pseudomonas phage phi6		T3
DQ978285	6034	2016-07-14	Pseudomonas phage phi6		T4
DQ479456	6020	2016-07-26	Pseudomonas phage phi6		E4wide
KF996288	6016	2014-03-05	Pseudomonas phage phi6		L2
KF996289	6016	2014-03-05	Pseudomonas phage phi6		L3
KF996290	6016	2014-03-05	Pseudomonas phage phi6		H1
KF996291	6016	2014-03-05	Pseudomonas phage phi6		H2
KF996292	6016	2014-03-05	Pseudomonas phage phi6		H3
DQ978275	6009	2016-07-14	Pseudomonas phage phi6		ERA2
DQ479452	6005	2016-07-26	Pseudomonas phage phi6		E2
